# Supplementary material for: Correlative evidence for co-regulation of phosphorus and carbon exchanges with symbiotic fungus in the arbuscular mycorrhizal Medicago truncatula
Source: PLoS One. 2019 Nov 11;14(11):e0224938. doi: 10.1371/journal.pone.0224938 (PMC6844471; doi:10.1371/journal.pone.0224938)
Supplement: S1 Table — Raw data of light intensity (lux) and temperature (°C) continuously measured every 15 min in the experimental glasshouse during growth of the plants by datalogger Testo 435–2 equipped with both lux and temperature probes. List 1: Environmental conditions during Exp 1; List 2: Environmental conditions during Exp 2. The sensors were moved from full light to the shading tent and back several times during the experiment–the points of transition are noted down. (XLSX) [file pone.0224938.s001.xlsx]

## Sheet: Exp 1
	měření #	datum	čas	LUX	1/s	°C
	1772	2014-12-17	00:07:00	0	8945.5	26.2
	1773	2014-12-17	00:22:00	0	145.6	26.2
	1774	2014-12-17	00:37:00	0	7333.4	26.1
	1775	2014-12-17	00:52:00	0	269.4	26
	1776	2014-12-17	01:07:00	0	966.4	25.7
	1777	2014-12-17	01:22:00	0	76.5	25.5
	1778	2014-12-17	01:37:00	0	10194	25.3
	1779	2014-12-17	01:52:00	0	798.3	25.3
	1780	2014-12-17	02:07:00	0	305.3	25.3
	1781	2014-12-17	02:22:00	0	8604.3	25.4
	1782	2014-12-17	02:37:00	0	10276.6	25.5
	1783	2014-12-17	02:52:00	0	304.4	25.4
	1784	2014-12-17	03:07:00	0	10939.9	25.3
	1785	2014-12-17	03:22:00	0	121.3	25.3
	1786	2014-12-17	03:37:00	0	817	25
	1787	2014-12-17	03:52:00	0	9916.3	24.9
	1788	2014-12-17	04:07:00	0	464.9	24.8
	1789	2014-12-17	04:22:00	0	1030.1	24.6
	1790	2014-12-17	04:37:00	0	305.8	24.3
	1791	2014-12-17	04:52:00	0	767.1	24.1
	1792	2014-12-17	05:07:00	0	69.5	24
	1793	2014-12-17	05:22:00	0	8449.6	23.9
	1794	2014-12-17	05:37:00	0	9638.4	23.6
	1795	2014-12-17	05:52:00	0	267.9	23.7
	1796	2014-12-17	06:07:00	0	803.6	23.8
	1797	2014-12-17	06:22:00	0	3181.4	23.9
	1798	2014-12-17	06:37:00	0	48.9	23.8
	1799	2014-12-17	06:52:00	0	8070.4	23.8
	1800	2014-12-17	07:07:00	0	9310.6	23.8
	1801	2014-12-17	07:22:00	22892	100	24.1
	1802	2014-12-17	07:37:00	22370	100	24.9
	1803	2014-12-17	07:52:00	22017	100	25.4
	1804	2014-12-17	08:07:00	23760	100	25.9
	1805	2014-12-17	08:22:00	22776	100	26.2
	1806	2014-12-17	08:37:00	22908	100	26.3
	1807	2014-12-17	08:52:00	22609	100	26.5
	1808	2014-12-17	09:07:00	23014	100	26.7
	1809	2014-12-17	09:22:00	23069	100	27
	1810	2014-12-17	09:37:00	23214	100	27
	1811	2014-12-17	09:52:00	23382	100	27.3
	1812	2014-12-17	10:07:00	24406	100	27.8
	1813	2014-12-17	10:22:00	25444	100	28.5
	1814	2014-12-17	10:37:00	27682	100	29.9
	1815	2014-12-17	10:52:00	27805	100	30.9
	1816	2014-12-17	11:07:00	26936	100	31.7
	1817	2014-12-17	11:22:00	28817	100	32.5
	1818	2014-12-17	11:37:00	28382	100	32.3
	1819	2014-12-17	11:52:00	26754	100	32.7
	1820	2014-12-17	12:07:00	27650	99.9	32.1
	1821	2014-12-17	12:22:00	26185	100	31.9
	1822	2014-12-17	12:37:00	25950	100	31.4
	1823	2014-12-17	12:52:00	25541	100	30.9
	1824	2014-12-17	13:07:00	24599	100	30.7
	1825	2014-12-17	13:22:00	24916	100	30.4
	1826	2014-12-17	13:37:00	24492	100	30.3
	1827	2014-12-17	13:52:00	24347	100	30.5
	1828	2014-12-17	14:07:00	24773	99.9	30.7
	1829	2014-12-17	14:22:00	24268	100	30.9
	1830	2014-12-17	14:37:00	24102	100	30.8
	1831	2014-12-17	14:52:00	23384	100	30.5
	1832	2014-12-17	15:07:00	23204	100	29.6
	1833	2014-12-17	15:22:00	22883	100	29.1
	1834	2014-12-17	15:37:00	22651	100	28.7
	1835	2014-12-17	15:52:00	22633	100	28.6
	1836	2014-12-17	16:07:00	22520	100	28.5
	1837	2014-12-17	16:22:00	22412	100	28.4
	1838	2014-12-17	16:37:00	22088	100	27.7
	1839	2014-12-17	16:52:00	21742	100	27.6
	1840	2014-12-17	17:07:00	21967	100.1	27.4
	1841	2014-12-17	17:22:00	21682	100	27.4
	1842	2014-12-17	17:37:00	21749	99.9	27.4
	1843	2014-12-17	17:52:00	21844	99.9	27.5
	1844	2014-12-17	18:07:00	21991	100.1	27
	1845	2014-12-17	18:22:00	22107	100	27
	1846	2014-12-17	18:37:00	22141	100.1	26.6
	1847	2014-12-17	18:52:00	22131	100	26.5
	1848	2014-12-17	19:07:00	22401	100	26.4
	1849	2014-12-17	19:22:00	22344	100	26.3
	1850	2014-12-17	19:37:00	22445	100	26.1
	1851	2014-12-17	19:52:00	22601	100	25.5
	1852	2014-12-17	20:07:00	22646	100	25.5
	1853	2014-12-17	20:22:00	23279	100	25.6
	1854	2014-12-17	20:37:00	22676	100	25.6
	1855	2014-12-17	20:52:00	22718	100.1	25.8
	1856	2014-12-17	21:07:00	22705	99.9	25.9
	1857	2014-12-17	21:22:00	0	9371.2	25.5
	1858	2014-12-17	21:37:00	0	8383.5	25.1
	1859	2014-12-17	21:52:00	0	8092.5	25
	1860	2014-12-17	22:07:00	0	6187.5	24.9
	1861	2014-12-17	22:22:00	0	4900.7	24.8
	1862	2014-12-17	22:37:00	0	9288.6	24.7
	1863	2014-12-17	22:52:00	245	100	24.6
	1864	2014-12-17	23:07:00	0	8921.9	24.5
	1865	2014-12-17	23:22:00	0	9054	24.4
	1866	2014-12-17	23:37:00	0	8912.4	24.1
	1867	2014-12-17	23:52:00	0	461.6	24.1
	1868	2014-12-18	00:07:00	0	220.6	24
	1869	2014-12-18	00:22:00	0	729.2	24.1
	1870	2014-12-18	00:37:00	0	304.3	24
	1871	2014-12-18	00:52:00	0	735.8	23.8
	1872	2014-12-18	01:07:00	0	442.2	23.6
	1873	2014-12-18	01:22:00	0	871.7	23.5
	1874	2014-12-18	01:37:00	0	9533.3	23.6
	1875	2014-12-18	01:52:00	0	304.4	23.6
	1876	2014-12-18	02:07:00	0	7844.4	23.6
	1877	2014-12-18	02:22:00	0	9374.2	23.5
	1878	2014-12-18	02:37:00	0	6525	23.6
	1879	2014-12-18	02:52:00	0	7917.6	23.5
	1880	2014-12-18	03:07:00	0	8039.6	23.4
	1881	2014-12-18	03:22:00	0	7155	23.3
	1882	2014-12-18	03:37:00	0	9194.5	23.2
	1883	2014-12-18	03:52:00	0	10019.9	23.3
	1884	2014-12-18	04:07:00	0	3174.2	23.3
	1885	2014-12-18	04:22:00	0	795.2	23.3
	1886	2014-12-18	04:37:00	0	175.3	23.3
	1887	2014-12-18	04:52:00	0	122.4	23.3
	1888	2014-12-18	05:07:00	0	1123.8	23.3
	1889	2014-12-18	05:22:00	0	9912.2	23.2
	1890	2014-12-18	05:37:00	0	306.1	23.4
	1891	2014-12-18	05:52:00	0	759.8	23.3
	1892	2014-12-18	06:07:00	0	137.7	23.4
	1893	2014-12-18	06:22:00	0	689.6	23.5
	1894	2014-12-18	06:37:00	0	101	23.6
	1895	2014-12-18	06:52:00	0	756.2	23.7
	1896	2014-12-18	07:07:00	0	8705.2	23.4
	1897	2014-12-18	07:22:00	22841	100	23.8
	1898	2014-12-18	07:37:00	22565	100	24.5
	1899	2014-12-18	07:52:00	22159	99.9	24.8
	1900	2014-12-18	08:07:00	22211	100	25.1
	1901	2014-12-18	08:22:00	21942	100	25.5
	1902	2014-12-18	08:37:00	21779	100	25.6
	1903	2014-12-18	08:52:00	24327	99.9	25.8
	1904	2014-12-18	09:07:00	24110	100	26.2
	1905	2014-12-18	09:22:00	23967	100	26.6
	1906	2014-12-18	09:37:00	23974	100	26.5
	1907	2014-12-18	09:52:00	24008	100	26.5
	1908	2014-12-18	10:07:00	24939	100	26.7
	1909	2014-12-18	10:22:00	24393	100	26.8
	1910	2014-12-18	10:37:00	25247	100	27.2
	1911	2014-12-18	10:52:00	25611	100	27.7
	1912	2014-12-18	11:07:00	24464	100	27.8
	1913	2014-12-18	11:22:00	24361	100	27.8
	1914	2014-12-18	11:37:00	25737	100	27.8
	1915	2014-12-18	11:52:00	26076	100	28
	1916	2014-12-18	12:07:00	25365	100	28.4
	1917	2014-12-18	12:22:00	24607	100	28.4
	1918	2014-12-18	12:37:00	24390	100	28.4
	1919	2014-12-18	12:52:00	24602	100	29
	1920	2014-12-18	13:07:00	24679	100	28.7
	1921	2014-12-18	13:22:00	24291	100.1	28.5
	1922	2014-12-18	13:37:00	25202	100	28.4
	1923	2014-12-18	13:52:00	24521	100	28.6
	1924	2014-12-18	14:07:00	24676	99.9	28.7
	1925	2014-12-18	14:22:00	24780	100	29.1
	1926	2014-12-18	14:37:00	24359	100	29.3
	1927	2014-12-18	14:52:00	25962	100	30
	1928	2014-12-18	15:07:00	24556	99.9	30.5
	1929	2014-12-18	15:22:00	23771	100	29.8
	1930	2014-12-18	15:37:00	24328	100	29.5
	1931	2014-12-18	15:52:00	24131	100	29.4
	1932	2014-12-18	16:07:00	23666	100	29.8
	1933	2014-12-18	16:22:00	23052	100	29.7
	1934	2014-12-18	16:37:00	22850	100	30.2
	1935	2014-12-18	16:52:00	22737	100	29.9
	1936	2014-12-18	17:07:00	23011	100.1	29.5
	1937	2014-12-18	17:22:00	23046	100	29.1
	1938	2014-12-18	17:37:00	22488	100	29.1
	1939	2014-12-18	17:52:00	22306	99.9	29.3
	1940	2014-12-18	18:07:00	22506	100	29.4
	1941	2014-12-18	18:22:00	22770	100	29.1
	1942	2014-12-18	18:37:00	22729	100	28.9
	1943	2014-12-18	18:52:00	22783	100	29.1
	1944	2014-12-18	19:07:00	22921	99.9	29.1
	1945	2014-12-18	19:22:00	22779	100	28.7
	1946	2014-12-18	19:37:00	22975	100	28.5
	1947	2014-12-18	19:52:00	23167	100	28.7
	1948	2014-12-18	20:07:00	24277	99.9	28.7
	1949	2014-12-18	20:22:00	23349	100	28.8
	1950	2014-12-18	20:37:00	23653	100	28.6
	1951	2014-12-18	20:52:00	23379	100	28.8
	1952	2014-12-18	21:07:00	23815	99.9	28.7
	1953	2014-12-18	21:22:00	0	1023.2	28.4
	1954	2014-12-18	21:37:00	0	267.5	27.4
	1955	2014-12-18	21:52:00	0	8937.4	27.3
	1956	2014-12-18	22:07:00	0	312.3	26.8
	1957	2014-12-18	22:22:00	0	168.1	26.8
	1958	2014-12-18	22:37:00	0	450.7	26.7
	1959	2014-12-18	22:52:00	0	981.1	26.7
	1960	2014-12-18	23:07:00	0	7353	26.3
	1961	2014-12-18	23:22:00	0	8332.6	22.4
	1962	2014-12-18	23:37:00	0	7446.8	23.2
	1963	2014-12-18	23:52:00	0	9514.1	23.3
	1964	2014-12-19	00:07:00	0	3200.3	25.9
	1965	2014-12-19	00:22:00	0	9072.1	25.9
	1966	2014-12-19	00:37:00	0	143.5	25.9
	1967	2014-12-19	00:52:00	0	177.5	25.9
	1968	2014-12-19	01:07:00	0	10160.6	25.9
	1969	2014-12-19	01:22:00	0	9111.4	25.9
	1970	2014-12-19	01:37:00	0	9782.3	25.9
	1971	2014-12-19	01:52:00	0	984.1	26.1
	1972	2014-12-19	02:07:00	0	9659.7	26.1
	1973	2014-12-19	02:22:00	0	229.3	26.3
	1974	2014-12-19	02:37:00	0	304.3	26.3
	1975	2014-12-19	02:52:00	0	8414	26.5
	1976	2014-12-19	03:07:00	0	8782.4	26.4
	1977	2014-12-19	03:22:00	0	8420.6	26.4
	1978	2014-12-19	03:37:00	0	7423.4	26.3
	1979	2014-12-19	03:52:00	0	6905.4	26.2
	1980	2014-12-19	04:07:00	0	9777.4	26.1
	1981	2014-12-19	04:22:00	0	9933	26.3
	1982	2014-12-19	04:37:00	0	219.7	26.2
	1983	2014-12-19	04:52:00	0	9628.2	26.4
	1984	2014-12-19	05:07:00	0	51.7	26.4
	1985	2014-12-19	05:22:00	0	10496	26.3
	1986	2014-12-19	05:37:00	0	303.6	25.9
	1987	2014-12-19	05:52:00	0	9149.5	25.9
	1988	2014-12-19	06:07:00	0	8011.7	25.9
	1989	2014-12-19	06:22:00	0	7409.8	26
	1990	2014-12-19	06:37:00	0	7454.8	26
	1991	2014-12-19	06:52:00	0	89.5	26.2
	1992	2014-12-19	07:07:00	0	305.2	26.1
	1993	2014-12-19	07:22:00	23236	100	25.3
	1994	2014-12-19	07:37:00	23244	100	25.6
	1995	2014-12-19	07:52:00	23043	100	25.6
	1996	2014-12-19	08:07:00	22880	100.1	25.7
	1997	2014-12-19	08:22:00	22123	100	25.8
	1998	2014-12-19	08:37:00	23559	100	25.9
	1999	2014-12-19	08:52:00	24137	100	25.8
	2000	2014-12-19	09:07:00	24318	100	25.9
	2001	2014-12-19	09:22:00	24203	100	26.1
	2002	2014-12-19	09:37:00	24004	100	26
	2003	2014-12-19	09:52:00	25545	100	26.1
	2004	2014-12-19	10:07:00	24016	100	26.5
	2005	2014-12-19	10:22:00	23485	100	26.3
	2006	2014-12-19	10:37:00	23766	100.1	26.4
	2007	2014-12-19	10:52:00	25491	100.1	26.6
	2008	2014-12-19	11:07:00	24693	100	26.8
	2009	2014-12-19	11:22:00	25127	100	26.4
	2010	2014-12-19	11:37:00	25503	100	26.6
	2011	2014-12-19	11:52:00	24678	100	26.6
	2012	2014-12-19	12:07:00	24588	100	26.3
	2013	2014-12-19	12:22:00	24903	100	26.3
	2014	2014-12-19	12:37:00	24538	100	25.8
	2015	2014-12-19	12:52:00	24878	100	26.5
	2016	2014-12-19	13:07:00	24710	100	26.4
	2017	2014-12-19	13:22:00	24247	100	26.6
	2018	2014-12-19	13:37:00	24617	100	27.6
	2019	2014-12-19	13:52:00	26803	100	26.9
	2020	2014-12-19	14:07:00	24476	100	27.2
	2021	2014-12-19	14:22:00	24809	100	26.9
	2022	2014-12-19	14:37:00	26104	100	26.8
	2023	2014-12-19	14:52:00	25151	100	27.1
	2024	2014-12-19	15:07:00	24863	99.9	26.9
	2025	2014-12-19	15:22:00	24108	100	27.2
	2026	2014-12-19	15:37:00	23900	100	27.2
	2027	2014-12-19	15:52:00	23695	100	26.5
	2028	2014-12-19	16:07:00	23751	100	26.2
	2029	2014-12-19	16:22:00	23953	100	25.8
	2030	2014-12-19	16:37:00	23687	100	25.8
	2031	2014-12-19	16:52:00	23299	100	25.7
	2032	2014-12-19	17:07:00	23841	100.1	25.8
	2033	2014-12-19	17:22:00	23338	100	25.8
	2034	2014-12-19	17:37:00	23255	99.9	25.4
	2035	2014-12-19	17:52:00	23181	100	25.1
	2036	2014-12-19	18:07:00	23644	100	25.3
	2037	2014-12-19	18:22:00	23733	100	25.3
	2038	2014-12-19	18:37:00	23982	100.1	25.2
	2039	2014-12-19	18:52:00	24166	100	25.1
	2040	2014-12-19	19:07:00	24094	100	25.3
	2041	2014-12-19	19:22:00	24560	100	25.2
	2042	2014-12-19	19:37:00	24577	100	25.1
	2043	2014-12-19	19:52:00	24230	100	24.8
	2044	2014-12-19	20:07:00	24076	100	24.7
	2045	2014-12-19	20:22:00	24020	100	24.4
	2046	2014-12-19	20:37:00	24361	100	24.1
	2047	2014-12-19	20:52:00	24247	100	24.2
	2048	2014-12-19	21:07:00	24473	99.9	24.2
	2049	2014-12-19	21:22:00	0	9244.9	23.9
	2050	2014-12-19	21:37:00	0	11012.4	23.6
	2051	2014-12-19	21:52:00	0	9557.2	23.1
	2052	2014-12-19	22:07:00	0	758.1	22.5
	2053	2014-12-19	22:22:00	0	8698.8	21.9
	2054	2014-12-19	22:37:00	0	5826.9	21.7
	2055	2014-12-19	22:52:00	0	8459.9	21.5
	2056	2014-12-19	23:07:00	0	8954.4	22.4
	2057	2014-12-19	23:22:00	0	7987.3	22.7
	2058	2014-12-19	23:37:00	0	909.6	22.9
	2059	2014-12-19	23:52:00	0	41.8	23
	2060	2014-12-20	00:07:00	0	56	23.3
	2061	2014-12-20	00:22:00	0	7816.9	23.3
	2062	2014-12-20	00:37:00	0	1046.6	23.4
	2063	2014-12-20	00:52:00	0	8425.5	23.5
	2064	2014-12-20	01:07:00	0	9534.8	23.5
	2065	2014-12-20	01:22:00	0	10060.1	23.7
	2066	2014-12-20	01:37:00	0	9447	23.8
	2067	2014-12-20	01:52:00	0	8123.7	23.6
	2068	2014-12-20	02:07:00	0	9290.8	23.5
	2069	2014-12-20	02:22:00	0	264.6	23.3
	2070	2014-12-20	02:37:00	0	304.3	23.2
	2071	2014-12-20	02:52:00	0	6702.2	23.1
	2072	2014-12-20	03:07:00	0	9673.2	23
	2073	2014-12-20	03:22:00	0	6239.5	22.8
	2074	2014-12-20	03:37:00	0	6890.9	22.6
	2075	2014-12-20	03:52:00	0	36.3	22.6
	2076	2014-12-20	04:07:00	0	780.2	22.5
	2077	2014-12-20	04:22:00	0	10404.4	22.5
	2078	2014-12-20	04:37:00	0	954.3	22.5
	2079	2014-12-20	04:52:00	0	9783.1	22.5
	2080	2014-12-20	05:07:00	0	9743.5	22.4
	2081	2014-12-20	05:22:00	0	55.3	22.2
	2082	2014-12-20	05:37:00	0	1784.9	21.9
	2083	2014-12-20	05:52:00	0	5305.1	21.8
	2084	2014-12-20	06:07:00	0	966.7	21.8
	2085	2014-12-20	06:22:00	0	9269.6	21.6
	2086	2014-12-20	06:37:00	0	763.5	21.5
	2087	2014-12-20	06:52:00	0	7507	21.4
	2088	2014-12-20	07:07:00	0	43.7	21.2
	2089	2014-12-20	07:22:00	24084	100	21.2
	2090	2014-12-20	07:37:00	24484	100.1	21.7
	2091	2014-12-20	07:52:00	23787	100	22
	2092	2014-12-20	08:07:00	23650	100.1	21.9
	2093	2014-12-20	08:22:00	23454	100	22
	2094	2014-12-20	08:37:00	23711	100	22.4
	2095	2014-12-20	08:52:00	23662	100	22.6
	2096	2014-12-20	09:07:00	23580	100	22.8
	2097	2014-12-20	09:22:00	23619	100	22.9
	2098	2014-12-20	09:37:00	24119	100	23.2
	2099	2014-12-20	09:52:00	24210	100	23.4
	2100	2014-12-20	10:07:00	24711	100	24.1
	2101	2014-12-20	10:22:00	25600	100	24.9
	2102	2014-12-20	10:37:00	28670	100	26.1
	2103	2014-12-20	10:52:00	29681	100	26
	2104	2014-12-20	11:07:00	29589	100	26.9
	2105	2014-12-20	11:22:00	32408	100	28.1
	2106	2014-12-20	11:37:00	27764	100	28.6
	2107	2014-12-20	11:52:00	32082	100	22.8
	2108	2014-12-20	12:07:00	28466	100	26.3
	2109	2014-12-20	12:22:00	25260	100	27
	2110	2014-12-20	12:37:00	25223	100	26.4
	2111	2014-12-20	12:52:00	24675	100	25.9
	2112	2014-12-20	13:07:00	24963	100	25.6
	2113	2014-12-20	13:22:00	24930	100.1	24.9
	2114	2014-12-20	13:37:00	24937	100	24.7
	2115	2014-12-20	13:52:00	24084	100.1	24.7
	2116	2014-12-20	14:07:00	23908	100	24.5
	2117	2014-12-20	14:22:00	23435	100	24.2
	2118	2014-12-20	14:37:00	23624	100	24.2
	2119	2014-12-20	14:52:00	23413	100	24
	2120	2014-12-20	15:07:00	23291	100	23.9
	2121	2014-12-20	15:22:00	23176	100	23.5
	2122	2014-12-20	15:37:00	23141	100	23.4
	2123	2014-12-20	15:52:00	23049	100	23.5
	2124	2014-12-20	16:07:00	23023	100	23.3
	2125	2014-12-20	16:22:00	22978	100	22.9
	2126	2014-12-20	16:37:00	22867	100	23.1
	2127	2014-12-20	16:52:00	22687	100	22.9
	2128	2014-12-20	17:07:00	23291	100.1	22.7
	2129	2014-12-20	17:22:00	23019	99.9	22.7
	2130	2014-12-20	17:37:00	22566	100	22.6
	2131	2014-12-20	17:52:00	22773	100	22.4
	2132	2014-12-20	18:07:00	22913	100.1	22.2
	2133	2014-12-20	18:22:00	23001	100	22
	2134	2014-12-20	18:37:00	22946	100	23.6
	2135	2014-12-20	18:52:00	23037	100	24.2
	2136	2014-12-20	19:07:00	23096	100	24.4
	2137	2014-12-20	19:22:00	23217	100	24.6
	2138	2014-12-20	19:37:00	23144	100	24.3
	2139	2014-12-20	19:52:00	23390	100	24.2
	2140	2014-12-20	20:07:00	23494	100	24.3
	2141	2014-12-20	20:22:00	23569	100	24.6
	2142	2014-12-20	20:37:00	23611	100	24.4
	2143	2014-12-20	20:52:00	24072	100	24.5
	2144	2014-12-20	21:07:00	23522	100	24.5
	2145	2014-12-20	21:22:00	0	217.5	24.3
	2146	2014-12-20	21:37:00	0	8315	23.9
	2147	2014-12-20	21:52:00	0	172.4	23.6
	2148	2014-12-20	22:07:00	0	90.1	22.8
	2149	2014-12-20	22:22:00	0	94.6	22.4
	2150	2014-12-20	22:37:00	0	1039.8	21.9
	2151	2014-12-20	22:52:00	0	304.1	22
	2152	2014-12-20	23:07:00	0	218.4	22.1
	2153	2014-12-20	23:22:00	0	6737	22.1
	2154	2014-12-20	23:37:00	0	9162.3	22.1
	2155	2014-12-20	23:52:00	0	8400.3	22.2
	2156	2014-12-21	00:07:00	0	8529.6	22
	2157	2014-12-21	00:22:00	0	848.9	21.8
	2158	2014-12-21	00:37:00	0	122.9	21.6
	2159	2014-12-21	00:52:00	0	8945.5	21.8
	2160	2014-12-21	01:07:00	0	8889.6	21.6
	2161	2014-12-21	01:22:00	0	128.4	21.7
	2162	2014-12-21	01:37:00	0	10416.3	21.5
	2163	2014-12-21	01:52:00	0	7257.6	21.3
	2164	2014-12-21	02:07:00	0	8985.1	21.4
	2165	2014-12-21	02:22:00	0	6718.2	21.2
	2166	2014-12-21	02:37:00	0	10027.6	21.4
	2167	2014-12-21	02:52:00	0	9620.4	21.2
	2168	2014-12-21	03:07:00	0	9168	21.1
	2169	2014-12-21	03:22:00	0	7855.9	21
	2170	2014-12-21	03:37:00	0	117.5	20.9
	2171	2014-12-21	03:52:00	0	9459.1	20.9
	2172	2014-12-21	04:07:00	0	8789.6	20.8
	2173	2014-12-21	04:22:00	0	829.7	20.6
	2174	2014-12-21	04:37:00	0	4631.7	20.5
	2175	2014-12-21	04:52:00	0	8205.1	20.5
	2176	2014-12-21	05:07:00	0	8013.9	20.3
	2177	2014-12-21	05:22:00	0	752	20.1
	2178	2014-12-21	05:37:00	0	9541.8	20.2
	2179	2014-12-21	05:52:00	0	8458.1	20
	2180	2014-12-21	06:07:00	0	7014.2	19.9
	2181	2014-12-21	06:22:00	0	9057.5	19.9
	2182	2014-12-21	06:37:00	0	411.5	19.9
	2183	2014-12-21	06:52:00	0	754.8	20
	2184	2014-12-21	07:07:00	0	8764.1	20.1
	2185	2014-12-21	07:22:00	23347	100	20.5
	2186	2014-12-21	07:37:00	23070	100	21.2
	2187	2014-12-21	07:52:00	23390	100	21.8
	2188	2014-12-21	08:07:00	23595	100	22.1
	2189	2014-12-21	08:22:00	23430	100	22.3
	2190	2014-12-21	08:37:00	23011	100	22.7
	2191	2014-12-21	08:52:00	23278	100	23.1
	2192	2014-12-21	09:07:00	23180	100	23.1
	2193	2014-12-21	09:22:00	22935	100	23.4
	2194	2014-12-21	09:37:00	22790	100	23.5
	2195	2014-12-21	09:52:00	22525	100	23.6
	2196	2014-12-21	10:07:00	22584	100	23.9
	2197	2014-12-21	10:22:00	23074	100	24.1
	2198	2014-12-21	10:37:00	22652	100	24.2
	2199	2014-12-21	10:52:00	23541	100	24.5
	2200	2014-12-21	11:07:00	24172	100	24.7
	2201	2014-12-21	11:22:00	25616	100	25.3
	2202	2014-12-21	11:37:00	26467	100	25.6
	2203	2014-12-21	11:52:00	26257	100	25.8
	2204	2014-12-21	12:07:00	25991	100.1	26.1
	2205	2014-12-21	12:22:00	24690	100	26.2
	2206	2014-12-21	12:37:00	25850	100	26.4
	2207	2014-12-21	12:52:00	27137	100	23.3
	2208	2014-12-21	13:07:00	27268	100	24.5
	2209	2014-12-21	13:22:00	27031	100	25.1
	2210	2014-12-21	13:37:00	27245	100	25.5
	2211	2014-12-21	13:52:00	27724	100	25.9
	2212	2014-12-21	14:07:00	25754	100	25.9
	2213	2014-12-21	14:22:00	25971	100	25.5
	2214	2014-12-21	14:37:00	26453	100	25.2
	2215	2014-12-21	14:52:00	26073	100	25.2
	2216	2014-12-21	15:07:00	26614	100	25.2
	2217	2014-12-21	15:22:00	27709	100	25.1
	2218	2014-12-21	15:37:00	25922	100	25.3
	2219	2014-12-21	15:52:00	25133	100	25.1
	2220	2014-12-21	16:07:00	24064	100	24.8
	2221	2014-12-21	16:22:00	24013	100	24.5
	2222	2014-12-21	16:37:00	23663	100	24.1
	2223	2014-12-21	16:52:00	23269	100	23.9
	2224	2014-12-21	17:07:00	22995	100.1	23.7
	2225	2014-12-21	17:22:00	22589	100	23.3
	2226	2014-12-21	17:37:00	22506	100	23.2
	2227	2014-12-21	17:52:00	22782	100	23
	2228	2014-12-21	18:07:00	22723	100.1	22.9
	2229	2014-12-21	18:22:00	22741	100	22.8
	2230	2014-12-21	18:37:00	22953	100	22.7
	2231	2014-12-21	18:52:00	22877	100	22.5
	2232	2014-12-21	19:07:00	22822	100	22.6
	2233	2014-12-21	19:22:00	22797	100	23.7
	2234	2014-12-21	19:37:00	22776	100	24.2
	2235	2014-12-21	19:52:00	22883	100	24.3
	2236	2014-12-21	20:07:00	23091	100	24.4
	2237	2014-12-21	20:22:00	22923	100	24.4
	2238	2014-12-21	20:37:00	22982	100	24.3
	2239	2014-12-21	20:52:00	22994	100	24.5
	2240	2014-12-21	21:07:00	22826	99.9	24.3
	2241	2014-12-21	21:22:00	0	8859.5	24.1
	2242	2014-12-21	21:37:00	0	102.4	23.6
	2243	2014-12-21	21:52:00	0	7293.9	23.7
	2244	2014-12-21	22:07:00	0	305.4	23.3
	2245	2014-12-21	22:22:00	0	6484.1	23.1
	2246	2014-12-21	22:37:00	0	127.2	22.8
	2247	2014-12-21	22:52:00	0	3952.1	22.6
	2248	2014-12-21	23:07:00	0	10053.2	22.6
	2249	2014-12-21	23:22:00	0	8981	22.3
	2250	2014-12-21	23:37:00	0	3977.2	22.1
	2251	2014-12-21	23:52:00	0	301.6	22.3
	2252	2014-12-22	00:07:00	0	956	22.2
	2253	2014-12-22	00:22:00	0	7969.5	22.3
	2254	2014-12-22	00:37:00	0	834.4	22.2
	2255	2014-12-22	00:52:00	0	9690.7	22.2
	2256	2014-12-22	01:07:00	0	217.6	22.2
	2257	2014-12-22	01:22:00	0	8941.5	22.2
	2258	2014-12-22	01:37:00	0	736.1	22.1
	2259	2014-12-22	01:52:00	0	8171.6	22.1
	2260	2014-12-22	02:07:00	0	889.9	22
	2261	2014-12-22	02:22:00	0	7373.7	22.1
	2262	2014-12-22	02:37:00	0	475.4	22.1
	2263	2014-12-22	02:52:00	0	960.4	22
	2264	2014-12-22	03:07:00	0	8854.2	22
	2265	2014-12-22	03:22:00	0	135.6	22
	2266	2014-12-22	03:37:00	0	160.8	21.9
	2267	2014-12-22	03:52:00	0	9838.6	21.9
	2268	2014-12-22	04:07:00	0	866.6	21.8
	2269	2014-12-22	04:22:00	0	7300.7	21.8
	2270	2014-12-22	04:37:00	0	7469.4	22
	2271	2014-12-22	04:52:00	0	7752.7	21.9
	2272	2014-12-22	05:07:00	0	8731.7	21.9
	2273	2014-12-22	05:22:00	0	9332.7	21.9
	2274	2014-12-22	05:37:00	0	43.2	21.9
	2275	2014-12-22	05:52:00	0	8090.3	21.9
	2276	2014-12-22	06:07:00	0	9909.7	21.9
	2277	2014-12-22	06:22:00	0	8252.2	21.8
	2278	2014-12-22	06:37:00	0	221.4	21.7
	2279	2014-12-22	06:52:00	0	9126.9	21.8
	2280	2014-12-22	07:07:00	0	391.9	21.8
	2281	2014-12-22	07:22:00	23646	100	22.1
	2282	2014-12-22	07:37:00	23421	100	22.5
	2283	2014-12-22	07:52:00	22898	99.9	23.2
	2284	2014-12-22	08:07:00	22872	100	23.3
	2285	2014-12-22	08:22:00	22750	100	23.5
	2286	2014-12-22	08:37:00	22552	100	24
	2287	2014-12-22	08:52:00	22504	100	24.1
	2288	2014-12-22	09:07:00	22403	100	24.2
	2289	2014-12-22	09:22:00	22453	100	24.4
	2290	2014-12-22	09:37:00	22269	100	24.4
	2291	2014-12-22	09:52:00	22175	100	24.4
	2292	2014-12-22	10:07:00	22197	99.9	24.3
	2293	2014-12-22	10:22:00	22060	100	24.5
	2294	2014-12-22	10:37:00	22464	100	24.7
	2295	2014-12-22	10:52:00	23707	100	24.6
	2296	2014-12-22	11:07:00	24857	100	24.9
	2297	2014-12-22	11:22:00	23797	100	24.9
	2298	2014-12-22	11:37:00	23730	100	25.2
	2299	2014-12-22	11:52:00	23900	100	25.4
	2300	2014-12-22	12:07:00	23989	99.9	25.5
	2301	2014-12-22	12:22:00	23582	100	25.7
	2302	2014-12-22	12:37:00	23898	100	25.9
	2303	2014-12-22	12:52:00	24635	100	26
	2304	2014-12-22	13:07:00	24352	100	26
	2305	2014-12-22	13:22:00	24508	100	26
	2306	2014-12-22	13:37:00	24526	100	26.3
	2307	2014-12-22	13:52:00	24161	100	26.1
	2308	2014-12-22	14:07:00	23914	99.9	25.7
	2309	2014-12-22	14:22:00	24615	100	25.9
	2310	2014-12-22	14:37:00	24346	100	25.6
	2311	2014-12-22	14:52:00	24068	100	25.3
	2312	2014-12-22	15:07:00	24195	100	25.2
	2313	2014-12-22	15:22:00	23750	100	25.2
	2314	2014-12-22	15:37:00	23908	100	25.3
	2315	2014-12-22	15:52:00	23371	100	25
	2316	2014-12-22	16:07:00	23683	100	25.3
	2317	2014-12-22	16:22:00	23300	100	25.8
	2318	2014-12-22	16:37:00	23744	100	25.7
	2319	2014-12-22	16:52:00	23187	100	25.7
	2320	2014-12-22	17:07:00	23419	100	25.8
	2321	2014-12-22	17:22:00	23028	100	25.8
	2322	2014-12-22	17:37:00	23411	100	26
	2323	2014-12-22	17:52:00	23562	100	26
	2324	2014-12-22	18:07:00	23395	100.1	26.2
	2325	2014-12-22	18:22:00	23518	100	26
	2326	2014-12-22	18:37:00	23863	100	26.4
	2327	2014-12-22	18:52:00	23435	100	26.1
	2328	2014-12-22	19:07:00	23462	100	26.4
	2329	2014-12-22	19:22:00	23712	100	26.3
	2330	2014-12-22	19:37:00	23632	100	26.2
	2331	2014-12-22	19:52:00	22130	100	26.1
	2332	2014-12-22	20:07:00	22319	100	25.9
	2333	2014-12-22	20:22:00	22055	100	26.1
	2334	2014-12-22	20:37:00	22250	100	26.1
	2335	2014-12-22	20:52:00	22045	100	26.1
	2336	2014-12-22	21:07:00	22087	99.9	26.2
	2337	2014-12-22	21:22:00	0	108.2	25.8
	2338	2014-12-22	21:37:00	0	9000.8	24.8
	2339	2014-12-22	21:52:00	0	7895.9	24.3
	2340	2014-12-22	22:07:00	0	36.1	24
	2341	2014-12-22	22:22:00	0	8779.8	23.8
	2342	2014-12-22	22:37:00	0	304.5	23.8
	2343	2014-12-22	22:52:00	0	7686.5	23.7
	2344	2014-12-22	23:07:00	0	480	23.8
	2345	2014-12-22	23:22:00	0	7300.3	23.6
	2346	2014-12-22	23:37:00	0	5628.1	23.6
	2347	2014-12-22	23:52:00	0	135.9	23.4
	2348	2014-12-23	00:07:00	0	8665.6	23.5
	2349	2014-12-23	00:22:00	0	1089.5	23.4
	2350	2014-12-23	00:37:00	0	72.9	23.4
	2351	2014-12-23	00:52:00	0	57.9	23.5
	2352	2014-12-23	01:07:00	0	304.3	23.6
	2353	2014-12-23	01:22:00	0	8745.9	23.6
	2354	2014-12-23	01:37:00	0	1006.7	23.6
	2355	2014-12-23	01:52:00	0	6527.5	23.7
	2356	2014-12-23	02:07:00	0	7735.9	23.6
	2357	2014-12-23	02:22:00	0	9796.1	23.5
	2358	2014-12-23	02:37:00	0	748.8	23.4
	2359	2014-12-23	02:52:00	0	3510.4	23.4
	2360	2014-12-23	03:07:00	0	9614.1	23.5
	2361	2014-12-23	03:22:00	0	9515.6	23.4
	2362	2014-12-23	03:37:00	0	218.5	23.4
	2363	2014-12-23	03:52:00	0	900.4	23.5
	2364	2014-12-23	04:07:00	0	10336.9	23.6
	2365	2014-12-23	04:22:00	0	3929.1	23.6
	2366	2014-12-23	04:37:00	0	466.1	23.5
	2367	2014-12-23	04:52:00	0	9462.2	23.5
	2368	2014-12-23	05:07:00	0	9716.2	23.7
	2369	2014-12-23	05:22:00	0	5413.7	23.7
	2370	2014-12-23	05:37:00	0	193	23.7
	2371	2014-12-23	05:52:00	0	272.4	23.7
	2372	2014-12-23	06:07:00	0	7166.8	23.8
	2373	2014-12-23	06:22:00	0	8177.8	23.8
	2374	2014-12-23	06:37:00	0	307.8	23.8
	2375	2014-12-23	06:52:00	0	72.1	23.9
	2376	2014-12-23	07:07:00	0	790.2	23.8
	2377	2014-12-23	07:22:00	23193	100	24.1
	2378	2014-12-23	07:37:00	23337	100	24.6
	2379	2014-12-23	07:52:00	22716	100	25.1
	2380	2014-12-23	08:07:00	22761	100	25.4
	2381	2014-12-23	08:22:00	22283	100	25.8
	2382	2014-12-23	08:37:00	22698	100	26.2
	2383	2014-12-23	08:52:00	22536	100	26.3
	2384	2014-12-23	09:07:00	22454	100	26.4
	2385	2014-12-23	09:22:00	22557	100	26.5
	2386	2014-12-23	09:37:00	22758	100	26.6
	2387	2014-12-23	09:52:00	23326	100	26.6
	2388	2014-12-23	10:07:00	23767	100	26.8
	2389	2014-12-23	10:22:00	22982	100	27.3
	2390	2014-12-23	10:37:00	23204	100	27.5
	2391	2014-12-23	10:52:00	23021	100	27.5
	2392	2014-12-23	11:07:00	26945	100	28
	2393	2014-12-23	11:22:00	26680	100	28.4
	2394	2014-12-23	11:37:00	25296	100	29
	2395	2014-12-23	11:52:00	24561	100	29.2
	2396	2014-12-23	12:07:00	25581	100	29.5
	2397	2014-12-23	12:22:00	25760	100	28.5
	2398	2014-12-23	12:37:00	24925	100	27.8
	2399	2014-12-23	12:52:00	24845	100	27.8
	2400	2014-12-23	13:07:00	24828	100	27.6
	2401	2014-12-23	13:22:00	25577	100	27.5
	2402	2014-12-23	13:37:00	25967	100	28.1
	2403	2014-12-23	13:52:00	25026	100	28
	2404	2014-12-23	14:07:00	26610	100	28.5
	2405	2014-12-23	14:22:00	26642	100	28.9
	2406	2014-12-23	14:37:00	24573	100	28.6
	2407	2014-12-23	14:52:00	27334	100	28.4
	2408	2014-12-23	15:07:00	24204	100	28.2
	2409	2014-12-23	15:22:00	23475	100	28.1
	2410	2014-12-23	15:37:00	23198	100	27.7
	2411	2014-12-23	15:52:00	23498	100	27.2
	2412	2014-12-23	16:07:00	23264	100	27.3
	2413	2014-12-23	16:22:00	22850	100	27
	2414	2014-12-23	16:37:00	22641	100	26.7
	2415	2014-12-23	16:52:00	22696	100	26.4
	2416	2014-12-23	17:07:00	22118	100.1	26.1
	2417	2014-12-23	17:22:00	21724	100	26.1
	2418	2014-12-23	17:37:00	23245	100	26.2
	2419	2014-12-23	17:52:00	23488	100	26.1
	2420	2014-12-23	18:07:00	23605	100	26.3
	2421	2014-12-23	18:22:00	23739	100	26.1
	2422	2014-12-23	18:37:00	23647	100	26.1
	2423	2014-12-23	18:52:00	23732	100	26.3
	2424	2014-12-23	19:07:00	23776	100	26.2
	2425	2014-12-23	19:22:00	23914	100	26.1
	2426	2014-12-23	19:37:00	23921	100	25.8
	2427	2014-12-23	19:52:00	23978	100	25.8
	2428	2014-12-23	20:07:00	24415	99.9	25.9
	2429	2014-12-23	20:22:00	24046	100	26.7
	2430	2014-12-23	20:37:00	22359	100.1	27.2
	2431	2014-12-23	20:52:00	22452	100.1	27.5
	2432	2014-12-23	21:07:00	22597	99.9	27.5
	2433	2014-12-23	21:22:00	0	122.5	27.2
	2434	2014-12-23	21:37:00	0	4822.8	26.6
	2435	2014-12-23	21:52:00	0	9443.2	26.2
	2436	2014-12-23	22:07:00	0	862.6	26.1
	2437	2014-12-23	22:22:00	0	134.1	25.7
	2438	2014-12-23	22:37:00	0	123.1	25.4
	2439	2014-12-23	22:52:00	0	7683	25.2
	2440	2014-12-23	23:07:00	0	105.5	24.9
	2441	2014-12-23	23:22:00	0	9332.7	25
	2442	2014-12-23	23:37:00	0	4594.7	24.9
	2443	2014-12-23	23:52:00	0	160.4	25.1
	2444	2014-12-24	00:07:00	0	302.8	25.1
	2445	2014-12-24	00:22:00	0	303.6	24.9
	2446	2014-12-24	00:37:00	0	204.4	25.1
	2447	2014-12-24	00:52:00	0	171.5	24.9
	2448	2014-12-24	01:07:00	0	984.2	24.8
	2449	2014-12-24	01:22:00	0	7795.2	25
	2450	2014-12-24	01:37:00	0	8182.9	24.9
	2451	2014-12-24	01:52:00	0	980.3	24.7
	2452	2014-12-24	02:07:00	0	9155.2	24.7
	2453	2014-12-24	02:22:00	0	173.6	24.5
	2454	2014-12-24	02:37:00	0	9283.5	24.4
	2455	2014-12-24	02:52:00	0	8645.3	24.4
	2456	2014-12-24	03:07:00	0	9351.9	24.3
	2457	2014-12-24	03:22:00	0	10030.2	24.2
	2458	2014-12-24	03:37:00	0	1071.4	23.9
	2459	2014-12-24	03:52:00	0	8551.9	23.8
	2460	2014-12-24	04:07:00	0	8480.6	23.6
	2461	2014-12-24	04:22:00	0	8418.2	23.2
	2462	2014-12-24	04:37:00	0	219.6	22.9
	2463	2014-12-24	04:52:00	0	10032.7	22.6
	2464	2014-12-24	05:07:00	0	817.3	22.5
	2465	2014-12-24	05:22:00	0	8182.9	22.2
	2466	2014-12-24	05:37:00	0	304.6	22.1
	2467	2014-12-24	05:52:00	0	35.5	21.9
	2468	2014-12-24	06:07:00	0	1113	21.9
	2469	2014-12-24	06:22:00	0	38	21.8
	2470	2014-12-24	06:37:00	0	317.9	21.8
	2471	2014-12-24	06:52:00	0	676.6	21.7
	2472	2014-12-24	07:07:00	0	7577.9	21.6
	2473	2014-12-24	07:22:00	23235	100	21.6
	2474	2014-12-24	07:37:00	23561	100	22.4
	2475	2014-12-24	07:52:00	23552	100	22.7
	2476	2014-12-24	08:07:00	23373	100.1	23.2
	2477	2014-12-24	08:22:00	23152	100	23.5
	2478	2014-12-24	08:37:00	22974	100	23.6
	2479	2014-12-24	08:52:00	23104	100	24
	2480	2014-12-24	09:07:00	23400	100	24
	2481	2014-12-24	09:22:00	23642	100	24.2
	2482	2014-12-24	09:37:00	24441	100	24.5
	2483	2014-12-24	09:52:00	24213	100	24.9
	2484	2014-12-24	10:07:00	24241	100	25.6
	2485	2014-12-24	10:22:00	23869	100	26
	2486	2014-12-24	10:37:00	23585	100	26
	2487	2014-12-24	10:52:00	23504	100	25.9
	2488	2014-12-24	11:07:00	23751	100	26
	2489	2014-12-24	11:22:00	23757	100	26
	2490	2014-12-24	11:37:00	24897	100	26.2
	2491	2014-12-24	11:52:00	24196	100	26.2
	2492	2014-12-24	12:07:00	24817	100	26.1
	2493	2014-12-24	12:22:00	24680	100	26.4
	2494	2014-12-24	12:37:00	24542	100	26.4
	2495	2014-12-24	12:52:00	23888	100	26.7
	2496	2014-12-24	13:07:00	24398	100	26.7
	2497	2014-12-24	13:22:00	23662	100.1	26.9
	2498	2014-12-24	13:37:00	23557	100	26.9
	2499	2014-12-24	13:52:00	23284	100	27.2
	2500	2014-12-24	14:07:00	23344	100	27.2
	2501	2014-12-24	14:22:00	23375	100	27.4
	2502	2014-12-24	14:37:00	23468	100	27.6
	2503	2014-12-24	14:52:00	24196	100	27.8
	2504	2014-12-24	15:07:00	25039	100	28.1
	2505	2014-12-24	15:22:00	24816	100	28.2
	2506	2014-12-24	15:37:00	24024	100	28.3
	2507	2014-12-24	15:52:00	24639	100	27.9
	2508	2014-12-24	16:07:00	24446	100	28.2
	2509	2014-12-24	16:22:00	23279	100	28.2
	2510	2014-12-24	16:37:00	22708	100	28.1
	2511	2014-12-24	16:52:00	22706	100	27.9
	2512	2014-12-24	17:07:00	22834	100.1	27.7
	2513	2014-12-24	17:22:00	22427	100	27.6
	2514	2014-12-24	17:37:00	23514	100	27.3
	2515	2014-12-24	17:52:00	23505	99.9	27.3
	2516	2014-12-24	18:07:00	23747	100	27.3
	2517	2014-12-24	18:22:00	23955	100	27.2
	2518	2014-12-24	18:37:00	23969	100	27.4
	2519	2014-12-24	18:52:00	24352	100	26.7
	2520	2014-12-24	19:07:00	23052	100	26.7
	2521	2014-12-24	19:22:00	23027	100	26.8
	2522	2014-12-24	19:37:00	23572	100	27
	2523	2014-12-24	19:52:00	23479	100	27.2
	2524	2014-12-24	20:07:00	23424	100	27.2
	2525	2014-12-24	20:22:00	23613	100	27.2
	2526	2014-12-24	20:37:00	23625	100	27.2
	2527	2014-12-24	20:52:00	23806	100.1	27.3
	2528	2014-12-24	21:07:00	23519	99.9	27.2
	2529	2014-12-24	21:22:00	0	39.9	26.9
	2530	2014-12-24	21:37:00	0	7891.1	26.4
	2531	2014-12-24	21:52:00	0	6415.7	25.9
	2532	2014-12-24	22:07:00	0	8934	25.3
	2533	2014-12-24	22:22:00	0	8955.7	25.2
	2534	2014-12-24	22:37:00	0	9669.2	25.2
	2535	2014-12-24	22:52:00	0	141.7	24.8
	2536	2014-12-24	23:07:00	0	209.1	24.4
	2537	2014-12-24	23:22:00	0	924.5	24.6
	2538	2014-12-24	23:37:00	0	7443.5	24.4
	2539	2014-12-24	23:52:00	0	122.6	24.2
	2540	2014-12-25	00:07:00	0	1040.8	24.3
	2541	2014-12-25	00:22:00	0	6966.6	24.4
	2542	2014-12-25	00:37:00	0	3690	24.3
	2543	2014-12-25	00:52:00	0	8825.7	24.3
	2544	2014-12-25	01:07:00	0	271	24.3
	2545	2014-12-25	01:22:00	0	475.5	24.2
	2546	2014-12-25	01:37:00	0	9450	24.2
	2547	2014-12-25	01:52:00	0	877.7	23.9
	2548	2014-12-25	02:07:00	0	7579.8	23.8
	2549	2014-12-25	02:22:00	0	176.4	23.7
	2550	2014-12-25	02:37:00	0	7536.2	23.6
	2551	2014-12-25	02:52:00	0	8997.4	23.5
	2552	2014-12-25	03:07:00	0	9745.9	23.3
	2553	2014-12-25	03:22:00	0	800.4	23.2
	2554	2014-12-25	03:37:00	0	6701.8	23.3
	2555	2014-12-25	03:52:00	0	9205.2	23.2
	2556	2014-12-25	04:07:00	0	7470.9	23
	2557	2014-12-25	04:22:00	0	8432.1	22.6
	2558	2014-12-25	04:37:00	0	771.4	22.4
	2559	2014-12-25	04:52:00	0	9510.2	22.3
	2560	2014-12-25	05:07:00	0	306.9	22.4
	2561	2014-12-25	05:22:00	0	6867.2	22.5
	2562	2014-12-25	05:37:00	0	8892.3	22.5
	2563	2014-12-25	05:52:00	0	9831.2	22.7
	2564	2014-12-25	06:07:00	0	9419.1	22.8
	2565	2014-12-25	06:22:00	0	266	22.9
	2566	2014-12-25	06:37:00	0	9645.5	22.9
	2567	2014-12-25	06:52:00	0	176.1	22.8
	2568	2014-12-25	07:07:00	0	174.3	22.5
	2569	2014-12-25	07:22:00	23603	100	22.7
	2570	2014-12-25	07:37:00	24272	100	23.4
	2571	2014-12-25	07:52:00	24210	100	24.2
	2572	2014-12-25	08:07:00	24199	100.1	24.9
	2573	2014-12-25	08:22:00	24094	100	25.1
	2574	2014-12-25	08:37:00	23878	100	25.3
	2575	2014-12-25	08:52:00	23942	100	25.4
	2576	2014-12-25	09:07:00	24178	100.1	25.4
	2577	2014-12-25	09:22:00	24183	100	25.5
	2578	2014-12-25	09:37:00	24226	100	25.7
	2579	2014-12-25	09:52:00	24482	100	25.7
	2580	2014-12-25	10:07:00	24145	100	25.9
	2581	2014-12-25	10:22:00	23919	100	25.9
	2582	2014-12-25	10:37:00	24728	100	26.4
	2583	2014-12-25	10:52:00	25046	100	26.8
	2584	2014-12-25	11:07:00	25277	100	27.2
	2585	2014-12-25	11:22:00	24770	100	27.4
	2586	2014-12-25	11:37:00	25421	100	27.5
	2587	2014-12-25	11:52:00	24953	100	27.4
	2588	2014-12-25	12:07:00	24637	100	27.4
	2589	2014-12-25	12:22:00	24591	100	27.5
	2590	2014-12-25	12:37:00	25662	100	27.5
	2591	2014-12-25	12:52:00	25134	100	27.8
	2592	2014-12-25	13:07:00	25118	100	27.9
	2593	2014-12-25	13:22:00	25383	100	28
	2594	2014-12-25	13:37:00	26235	100.1	28.3
	2595	2014-12-25	13:52:00	26962	100.1	29.2
	2596	2014-12-25	14:07:00	25650	100	29.5
	2597	2014-12-25	14:22:00	25691	100.1	29.3
	2598	2014-12-25	14:37:00	25784	100.1	29.2
	2599	2014-12-25	14:52:00	25072	100.1	29.1
	2600	2014-12-25	15:07:00	24535	100.1	29
	2601	2014-12-25	15:22:00	25698	100	29.1
	2602	2014-12-25	15:37:00	26682	100	29.4
	2603	2014-12-25	15:52:00	26200	100	29.7
	2604	2014-12-25	16:07:00	25041	100.1	29.7
	2605	2014-12-25	16:22:00	24662	100	29.4
	2606	2014-12-25	16:37:00	24103	100	29.2
	2607	2014-12-25	16:52:00	23575	100	29
	2608	2014-12-25	17:07:00	23342	100	28.5
	2609	2014-12-25	17:22:00	23322	100	28.3
	2610	2014-12-25	17:37:00	23042	100	28
	2611	2014-12-25	17:52:00	23001	99.9	27.9
	2612	2014-12-25	18:07:00	23269	100.1	27.3
	2613	2014-12-25	18:22:00	23366	100	27.3
	2614	2014-12-25	18:37:00	23427	100	27.3
	2615	2014-12-25	18:52:00	23373	100	26.8
	2616	2014-12-25	19:07:00	23452	100	26.9
	2617	2014-12-25	19:22:00	23378	100.1	26.4
	2618	2014-12-25	19:37:00	23399	100	26.1
	2619	2014-12-25	19:52:00	23477	100	26.1
	2620	2014-12-25	20:07:00	23254	100	25.6
	2621	2014-12-25	20:22:00	23266	100	25.4
	2622	2014-12-25	20:37:00	23347	100	25.5
	2623	2014-12-25	20:52:00	23425	100	25.3
	2624	2014-12-25	21:07:00	23568	99.9	25.4
	2625	2014-12-25	21:22:00	0	8578	25.2
	2626	2014-12-25	21:37:00	0	798.5	24.8
	2627	2014-12-25	21:52:00	0	177.7	24.5
	2628	2014-12-25	22:07:00	0	1841.8	24
	2629	2014-12-25	22:22:00	0	9883.1	23.4
	2630	2014-12-25	22:37:00	0	8085.3	23.2
	2631	2014-12-25	22:52:00	0	994.7	23
	2632	2014-12-25	23:07:00	0	1118.1	22.9
	2633	2014-12-25	23:22:00	0	306.5	22.8
	2634	2014-12-25	23:37:00	0	9158.8	22.7
	2635	2014-12-25	23:52:00	0	749.9	22.5
	2636	2014-12-26	00:07:00	0	265.9	22.3
	2637	2014-12-26	00:22:00	0	8909.7	22
	2638	2014-12-26	00:37:00	0	8506.9	21.9
	2639	2014-12-26	00:52:00	0	6265.4	21.7
	2640	2014-12-26	01:07:00	0	116.5	21.5
	2641	2014-12-26	01:22:00	0	40.9	21.4
	2642	2014-12-26	01:37:00	0	795.3	21.2
	2643	2014-12-26	01:52:00	0	9371.2	21
	2644	2014-12-26	02:07:00	0	9655	21
	2645	2014-12-26	02:22:00	0	746.5	21
	2646	2014-12-26	02:37:00	0	9185.9	20.9
	2647	2014-12-26	02:52:00	0	947.3	20.9
	2648	2014-12-26	03:07:00	0	264.7	21
	2649	2014-12-26	03:22:00	0	751.8	21
	2650	2014-12-26	03:37:00	0	269.3	20.8
	2651	2014-12-26	03:52:00	0	7956.6	20.5
	2652	2014-12-26	04:07:00	0	9484.2	20.4
	2653	2014-12-26	04:22:00	0	9111.4	20.3
	2654	2014-12-26	04:37:00	0	8889.6	20.4
	2655	2014-12-26	04:52:00	0	8308.6	20.1
	2656	2014-12-26	05:07:00	0	200.9	20
	2657	2014-12-26	05:22:00	0	9265.2	19.8
	2658	2014-12-26	05:37:00	0	165.1	19.7
	2659	2014-12-26	05:52:00	0	772.6	19.8
	2660	2014-12-26	06:07:00	0	469.2	19.8
	2661	2014-12-26	06:22:00	0	8891.6	19.7
	2662	2014-12-26	06:37:00	0	9959	19.7
	2663	2014-12-26	06:52:00	0	9274	19.6
	2664	2014-12-26	07:07:00	0	723.2	19.6
	2665	2014-12-26	07:22:00	23902	100	20
	2666	2014-12-26	07:37:00	23462	100	20.7
	2667	2014-12-26	07:52:00	23505	100	21.2
	2668	2014-12-26	08:07:00	23586	100	21.7
	2669	2014-12-26	08:22:00	23479	100	22.2
	2670	2014-12-26	08:37:00	23347	100	22.4
	2671	2014-12-26	08:52:00	24768	100	22.7
	2672	2014-12-26	09:07:00	24392	100	23
	2673	2014-12-26	09:22:00	24388	100	23.2
	2674	2014-12-26	09:37:00	24630	100	23.6
	2675	2014-12-26	09:52:00	24516	100	24
	2676	2014-12-26	10:07:00	25229	100.1	24.2
	2677	2014-12-26	10:22:00	24882	100	24.5
	2678	2014-12-26	10:37:00	25175	100	24.7
	2679	2014-12-26	10:52:00	24518	100	24.9
	2680	2014-12-26	11:07:00	24786	100	25.3
	2681	2014-12-26	11:22:00	25190	100	25.9
	2682	2014-12-26	11:37:00	23658	100	26
	2683	2014-12-26	11:52:00	23471	100	26
	2684	2014-12-26	12:07:00	23863	100	26.1
	2685	2014-12-26	12:22:00	23773	100	25.8
	2686	2014-12-26	12:37:00	24748	100	25.7
	2687	2014-12-26	12:52:00	25206	100.1	25.9
	2688	2014-12-26	13:07:00	27041	100	26.3
	2689	2014-12-26	13:22:00	25740	100	26.6
	2690	2014-12-26	13:37:00	25120	100	26.5
	2691	2014-12-26	13:52:00	26126	100.1	26.5
	2692	2014-12-26	14:07:00	24790	100	26.6
	2693	2014-12-26	14:22:00	23577	100	26.6
	2694	2014-12-26	14:37:00	23662	100	27
	2695	2014-12-26	14:52:00	24064	100	27
	2696	2014-12-26	15:07:00	24072	99.9	28
	2697	2014-12-26	15:22:00	23437	100	27.8
	2698	2014-12-26	15:37:00	24155	100	28.2
	2699	2014-12-26	15:52:00	23651	100	27.9
	2700	2014-12-26	16:07:00	23313	100	28.1
	2701	2014-12-26	16:22:00	23504	100	28
	2702	2014-12-26	16:37:00	23268	100	28.1
	2703	2014-12-26	16:52:00	22854	99.9	27.6
	2704	2014-12-26	17:07:00	22676	100.1	27.4
	2705	2014-12-26	17:22:00	22495	100	27.2
	2706	2014-12-26	17:37:00	22138	100	26.7
	2707	2014-12-26	17:52:00	22036	99.9	26.7
	2708	2014-12-26	18:07:00	22928	100	26.5
	2709	2014-12-26	18:22:00	22610	100	26.5
	2710	2014-12-26	18:37:00	22329	100	26.1
	2711	2014-12-26	18:52:00	22229	100	26.2
	2712	2014-12-26	19:07:00	22476	100	26
	2713	2014-12-26	19:22:00	22435	100	26.2
	2714	2014-12-26	19:37:00	22398	100	25.8
	2715	2014-12-26	19:52:00	22427	100	25.9
	2716	2014-12-26	20:07:00	22531	100	26
	2717	2014-12-26	20:22:00	22443	100	25.7
	2718	2014-12-26	20:37:00	22608	100	26.2
	2719	2014-12-26	20:52:00	22454	100	26
	2720	2014-12-26	21:07:00	22606	99.9	26.1
	2721	2014-12-26	21:22:00	0	8224.6	26.1
	2722	2014-12-26	21:37:00	0	6991.7	25.4
	2723	2014-12-26	21:52:00	0	306.1	25.3
	2724	2014-12-26	22:07:00	0	6899.7	24.5
	2725	2014-12-26	22:22:00	0	6575.9	23.9
	2726	2014-12-26	22:37:00	0	10291.8	23.7
	2727	2014-12-26	22:52:00	0	8066.5	23.3
	2728	2014-12-26	23:07:00	0	8033	23.5
	2729	2014-12-26	23:22:00	0	9710.6	23.1
	2730	2014-12-26	23:37:00	0	9498	23
	2731	2014-12-26	23:52:00	0	9923	22.7
	2732	2014-12-27	00:07:00	0	144	22.7
	2733	2014-12-27	00:22:00	0	432.8	22.6
	2734	2014-12-27	00:37:00	0	6187.8	22.3
	2735	2014-12-27	00:52:00	0	306.1	22.4
	2736	2014-12-27	01:07:00	0	414	22.1
	2737	2014-12-27	01:22:00	0	50.3	22
	2738	2014-12-27	01:37:00	0	963.1	21.7
	2739	2014-12-27	01:52:00	0	794.7	21.2
	2740	2014-12-27	02:07:00	0	450.3	21.2
	2741	2014-12-27	02:22:00	0	308.2	21
	2742	2014-12-27	02:37:00	0	8444.2	20.8
	2743	2014-12-27	02:52:00	0	55.2	20.7
	2744	2014-12-27	03:07:00	0	8613.7	20.6
	2745	2014-12-27	03:22:00	0	8717.5	20.6
	2746	2014-12-27	03:37:00	0	8818.5	20.3
	2747	2014-12-27	03:52:00	0	158.1	20.2
	2748	2014-12-27	04:07:00	0	10010.6	20.1
	2749	2014-12-27	04:22:00	0	9170.9	20
	2750	2014-12-27	04:37:00	0	10329.7	19.8
	2751	2014-12-27	04:52:00	0	302.6	19.8
	2752	2014-12-27	05:07:00	0	48.3	19.8
	2753	2014-12-27	05:22:00	0	9496.4	19.7
	2754	2014-12-27	05:37:00	0	304.5	19.6
	2755	2014-12-27	05:52:00	0	221.3	19.6
	2756	2014-12-27	06:07:00	0	8985.1	19.6
	2757	2014-12-27	06:22:00	0	69.7	19.6
	2758	2014-12-27	06:37:00	0	8743.3	19.6
	2759	2014-12-27	06:52:00	0	1135.8	19.5
	2760	2014-12-27	07:07:00	0	3720.6	19.6
	2761	2014-12-27	07:22:00	24346	100	19.7
	2762	2014-12-27	07:37:00	23965	100	20.1
	2763	2014-12-27	07:52:00	24526	100.1	20.6
	2764	2014-12-27	08:07:00	23732	100	20.9
	2765	2014-12-27	08:22:00	24104	100	21.1
	2766	2014-12-27	08:37:00	24127	100	21.3
	2767	2014-12-27	08:52:00	23783	100	21.6
	2768	2014-12-27	09:07:00	23897	100	22.1
	2769	2014-12-27	09:22:00	23790	100	22.5
	2770	2014-12-27	09:37:00	24439	100	22.8
	2771	2014-12-27	09:52:00	24879	100	23.4
	2772	2014-12-27	10:07:00	24748	100	24.3
	2773	2014-12-27	10:22:00	25561	100	25.4
	2774	2014-12-27	10:37:00	26695	100	26
	2775	2014-12-27	10:52:00	27062	100	26.7
	2776	2014-12-27	11:07:00	29053	100	28.1
	2777	2014-12-27	11:22:00	28711	100	29.2
	2778	2014-12-27	11:37:00	27531	100	29.7
	2779	2014-12-27	11:52:00	27871	100	30.1
	2780	2014-12-27	12:07:00	27881	100	30.1
	2781	2014-12-27	12:22:00	28094	100	30.8
	2782	2014-12-27	12:37:00	27665	100	31.3
	2783	2014-12-27	12:52:00	27704	100	31.2
	2784	2014-12-27	13:07:00	28078	100	31.1
	2785	2014-12-27	13:22:00	27810	100	30.9
	2786	2014-12-27	13:37:00	27295	100	31
	2787	2014-12-27	13:52:00	26339	100.1	31.1
	2788	2014-12-27	14:07:00	25850	100.1	30.4
	2789	2014-12-27	14:22:00	24824	100	30.2
	2790	2014-12-27	14:37:00	24626	100	29.9
	2791	2014-12-27	14:52:00	24407	100	29.7
	2792	2014-12-27	15:07:00	24175	100	29.6
	2793	2014-12-27	15:22:00	23528	100.1	29.6
	2794	2014-12-27	15:37:00	23353	100	29
	2795	2014-12-27	15:52:00	23240	100	28.8
	2796	2014-12-27	16:07:00	23066	100	28.7
	2797	2014-12-27	16:22:00	23110	100	28.6
	2798	2014-12-27	16:37:00	22798	100	28.3
	2799	2014-12-27	16:52:00	22680	100	28.1
	2800	2014-12-27	17:07:00	22779	100.1	27.8
	2801	2014-12-27	17:22:00	22494	100	27.9
	2802	2014-12-27	17:37:00	22328	100	27.7
	2803	2014-12-27	17:52:00	22343	100	27.8
	2804	2014-12-27	18:07:00	22179	100.1	27.5
	2805	2014-12-27	18:22:00	22433	100	27.4
	2806	2014-12-27	18:37:00	22282	100.1	27.4
	2807	2014-12-27	18:52:00	22406	100	27.4
	2808	2014-12-27	19:07:00	22348	100.1	27.7
	2809	2014-12-27	19:22:00	22346	100.1	27.5
	2810	2014-12-27	19:37:00	22857	100	27.8
	2811	2014-12-27	19:52:00	22389	100	28.1
	2812	2014-12-27	20:07:00	22419	100	27.6
	2813	2014-12-27	20:22:00	22508	100	27.9
	2814	2014-12-27	20:37:00	22447	100	27.5
	2815	2014-12-27	20:52:00	22451	100	27.5
	2816	2014-12-27	21:07:00	22431	99.9	27.2
	2817	2014-12-27	21:22:00	0	177.6	27.3
	2818	2014-12-27	21:37:00	0	8449.6	26.5
	2819	2014-12-27	21:52:00	0	8854.2	26
	2820	2014-12-27	22:07:00	0	9381.6	26.2
	2821	2014-12-27	22:22:00	0	8448.4	25.5
	2822	2014-12-27	22:37:00	0	214.1	25
	2823	2014-12-27	22:52:00	0	821.9	25.2
	2824	2014-12-27	23:07:00	0	9123.3	24.7
	2825	2014-12-27	23:22:00	0	9136.8	24.4
	2826	2014-12-27	23:37:00	0	9501	24.8
	2827	2014-12-27	23:52:00	0	2650.4	24.6
	2828	2014-12-28	00:07:00	0	440.4	24.2
	2829	2014-12-28	00:22:00	0	303.8	24
	2830	2014-12-28	00:37:00	0	9133.2	23.9
	2831	2014-12-28	00:52:00	0	7482.2	23.7
	2832	2014-12-28	01:07:00	0	832.6	23.8
	2833	2014-12-28	01:22:00	0	8179.5	23.6
	2834	2014-12-28	01:37:00	0	469.8	24.2
	2835	2014-12-28	01:52:00	0	8528.4	23.6
	2836	2014-12-28	02:07:00	0	8384.7	23.9
	2837	2014-12-28	02:22:00	0	9858.3	24
	2838	2014-12-28	02:37:00	0	8301	23.6
	2839	2014-12-28	02:52:00	0	450.5	24
	2840	2014-12-28	03:07:00	0	1086.7	23.7
	2841	2014-12-28	03:22:00	0	9620.4	23.3
	2842	2014-12-28	03:37:00	0	974.5	23.5
	2843	2014-12-28	03:52:00	0	7383.4	23.5
	2844	2014-12-28	04:07:00	0	782.1	23.3
	2845	2014-12-28	04:22:00	0	301.1	23.6
	2846	2014-12-28	04:37:00	0	8835.7	23.6
	2847	2014-12-28	04:52:00	0	2747.3	23.3
	2848	2014-12-28	05:07:00	0	174.3	23
	2849	2014-12-28	05:22:00	0	9541.8	23
	2850	2014-12-28	05:37:00	0	6709	22.8
	2851	2014-12-28	05:52:00	0	8708.5	23.5
	2852	2014-12-28	06:07:00	0	167.8	23.1
	2853	2014-12-28	06:22:00	0	305.7	22.6
	2854	2014-12-28	06:37:00	0	6617.6	23.2
	2855	2014-12-28	06:52:00	0	9741.1	22.4
	2856	2014-12-28	07:07:00	0	9596.1	23
	2857	2014-12-28	07:22:00	22863	100	23
	2858	2014-12-28	07:37:00	23060	100	23.6
	2859	2014-12-28	07:52:00	23613	100	24
	2860	2014-12-28	08:07:00	23238	100	24.6
	2861	2014-12-28	08:22:00	23179	100	24.9
	2862	2014-12-28	08:37:00	23102	100	25.1
	2863	2014-12-28	08:52:00	23363	100	24.9
	2864	2014-12-28	09:07:00	23418	100.1	25.4
	2865	2014-12-28	09:22:00	23489	100	25.5
	2866	2014-12-28	09:37:00	23620	100	25.8
	2867	2014-12-28	09:52:00	24057	100	25.8
	2868	2014-12-28	10:07:00	24259	100	26
	2869	2014-12-28	10:22:00	24664	99.9	26.2
	2870	2014-12-28	10:37:00	24493	100	26.3
	2871	2014-12-28	10:52:00	25144	99.9	26.5
	2872	2014-12-28	11:07:00	25666	100	27.2
	2873	2014-12-28	11:22:00	26788	100	28
	2874	2014-12-28	11:37:00	27510	100	29
	2875	2014-12-28	11:52:00	26972	100	29.6
	2876	2014-12-28	12:07:00	26581	100	29.7
	2877	2014-12-28	12:22:00	26770	100	30
	2878	2014-12-28	12:37:00	27330	100	29.8
	2879	2014-12-28	12:52:00	25776	100	29.7
	2880	2014-12-28	13:07:00	25086	100	29.5
	2881	2014-12-28	13:22:00	25252	100	29.2
	2882	2014-12-28	13:37:00	25282	100	29.2
	2883	2014-12-28	13:52:00	25648	100	29.1
	2884	2014-12-28	14:07:00	25395	100	29.4
	2885	2014-12-28	14:22:00	25213	100	29.4
	2886	2014-12-28	14:37:00	25029	100	29.5
	2887	2014-12-28	14:52:00	26922	100	30.1
	2888	2014-12-28	15:07:00	25604	99.9	30.7
	2889	2014-12-28	15:22:00	24465	100	30.5
	2890	2014-12-28	15:37:00	24100	100	29.9
	2891	2014-12-28	15:52:00	23836	100	29.6
	2892	2014-12-28	16:07:00	23321	100	29
	2893	2014-12-28	16:22:00	23215	100	28.6
	2894	2014-12-28	16:37:00	23009	100	28.1
	2895	2014-12-28	16:52:00	22827	100	27.6
	2896	2014-12-28	17:07:00	22504	100.1	27.5
	2897	2014-12-28	17:22:00	22179	100	27.3
	2898	2014-12-28	17:37:00	21971	100	26.8
	2899	2014-12-28	17:52:00	21940	99.9	26.5
	2900	2014-12-28	18:07:00	22062	100.1	26.1
	2901	2014-12-28	18:22:00	22335	100	25.7
	2902	2014-12-28	18:37:00	22204	100	25.7
	2903	2014-12-28	18:52:00	22061	100	25.7
	2904	2014-12-28	19:07:00	22291	100.1	25.5
	2905	2014-12-28	19:22:00	22163	100.1	25.6
	2906	2014-12-28	19:37:00	22274	100.1	26.2
	2907	2014-12-28	19:52:00	22188	100	26.4
	2908	2014-12-28	20:07:00	22247	100	26.2
	2909	2014-12-28	20:22:00	22445	100	26.6
	2910	2014-12-28	20:37:00	22387	100	26.7
	2911	2014-12-28	20:52:00	22297	100	25.9
	2912	2014-12-28	21:07:00	22340	99.9	26.4
	2913	2014-12-28	21:22:00	0	56.8	26.2
	2914	2014-12-28	21:37:00	0	174.9	25.6
	2915	2014-12-28	21:52:00	0	9757.2	25.2
	2916	2014-12-28	22:07:00	0	8485.5	24.8
	2917	2014-12-28	22:22:00	0	7753.7	24.4
	2918	2014-12-28	22:37:00	0	8406.2	24.5
	2919	2014-12-28	22:52:00	0	7919.8	24.4
	2920	2014-12-28	23:07:00	0	6098.3	24.2
	2921	2014-12-28	23:22:00	0	823.6	24.2
	2922	2014-12-28	23:37:00	0	7981.9	23.8
	2923	2014-12-28	23:52:00	0	7225.1	23.5
	2924	2014-12-29	00:07:00	0	7326.1	23.3
	2925	2014-12-29	00:22:00	0	8126.5	23.1
	2926	2014-12-29	00:37:00	0	8525.9	22.9
	2927	2014-12-29	00:52:00	0	447.6	22.8
	2928	2014-12-29	01:07:00	0	9590.6	22.6
	2929	2014-12-29	01:22:00	0	9041.5	22.6
	2930	2014-12-29	01:37:00	0	7464.2	22.4
	2931	2014-12-29	01:52:00	0	305	22.2
	2932	2014-12-29	02:07:00	0	460.3	22.3
	2933	2014-12-29	02:22:00	0	882	22.4
	2934	2014-12-29	02:37:00	0	53.7	22.3
	2935	2014-12-29	02:52:00	0	849.5	22.3
	2936	2014-12-29	03:07:00	0	9336.4	22
	2937	2014-12-29	03:22:00	0	9018	21.9
	2938	2014-12-29	03:37:00	0	773.1	21.9
	2939	2014-12-29	03:52:00	0	8736.8	21.8
	2940	2014-12-29	04:07:00	0	9197.3	22
	2941	2014-12-29	04:22:00	0	836.6	21.6
	2942	2014-12-29	04:37:00	0	305.8	21.9
	2943	2014-12-29	04:52:00	0	121.4	22.1
	2944	2014-12-29	05:07:00	0	1057.2	21.8
	2945	2014-12-29	05:22:00	0	304.2	21.4
	2946	2014-12-29	05:37:00	0	10441.2	21
	2947	2014-12-29	05:52:00	0	175.6	20.9
	2948	2014-12-29	06:07:00	0	5109.4	20.7
	2949	2014-12-29	06:22:00	0	3412.9	20.7
	2950	2014-12-29	06:37:00	0	300.5	20.4
	2951	2014-12-29	06:52:00	0	9507.9	20.3
	2952	2014-12-29	07:07:00	0	6714	20.2
	2953	2014-12-29	07:22:00	22935	100	20.5
	2954	2014-12-29	07:37:00	22759	100	21.1
	2955	2014-12-29	07:52:00	22866	100	21.9
	2956	2014-12-29	08:07:00	22693	100	22.3
	2957	2014-12-29	08:22:00	22614	100	22.4
	2958	2014-12-29	08:37:00	22357	100	22
	2959	2014-12-29	08:52:00	22476	100	21.8
	2960	2014-12-29	09:07:00	22439	100	22
	2961	2014-12-29	09:22:00	22418	100	22.4
	2962	2014-12-29	09:37:00	22216	100	22.7
	2963	2014-12-29	09:52:00	22466	100	22.7
	2964	2014-12-29	10:07:00	22700	99.9	22.9
	2965	2014-12-29	10:22:00	22631	100	23.1
	2966	2014-12-29	10:37:00	23012	100	23.4
	2967	2014-12-29	10:52:00	23251	100	23.3
	2968	2014-12-29	11:07:00	23138	100	23.2
	2969	2014-12-29	11:22:00	23934	100	24.2
	2970	2014-12-29	11:37:00	23836	100	24.4
	2971	2014-12-29	11:52:00	25424	100	25
	2972	2014-12-29	12:07:00	26161	100	25.3
	2973	2014-12-29	12:22:00	25802	100	26
	2974	2014-12-29	12:37:00	25373	100	25.9
	2975	2014-12-29	12:52:00	29085	100	27
	2976	2014-12-29	13:07:00	24922	100	23.8
	2977	2014-12-29	13:22:00	25412	100	23.8
	2978	2014-12-29	13:37:00	26544	100	26.9
	2979	2014-12-29	13:52:00	26822	100	27.8
	2980	2014-12-29	14:07:00	25329	100	28
	2981	2014-12-29	14:22:00	25042	100	28.3
	2982	2014-12-29	14:37:00	25574	100	28.8
	2983	2014-12-29	14:52:00	26510	100	29
	2984	2014-12-29	15:07:00	26043	100	29.3
	2985	2014-12-29	15:22:00	25055	100.1	29.6
	2986	2014-12-29	15:37:00	24681	100	29.7
	2987	2014-12-29	15:52:00	25008	100	29
	2988	2014-12-29	16:07:00	24285	100	28.7
	2989	2014-12-29	16:22:00	24069	100	28.7
	2990	2014-12-29	16:37:00	23905	99.9	28.3
	2991	2014-12-29	16:52:00	23613	100	28.2
	2992	2014-12-29	17:07:00	23565	100.1	27.7
	2993	2014-12-29	17:22:00	23121	100	27.6
	2994	2014-12-29	17:37:00	22793	100	27.2
	2995	2014-12-29	17:52:00	22915	100	26.9
	2996	2014-12-29	18:07:00	22712	100	26.6
	2997	2014-12-29	18:22:00	22891	100	26.8
	2998	2014-12-29	18:37:00	22853	100	26.1
	2999	2014-12-29	18:52:00	22679	100	26
	3000	2014-12-29	19:07:00	23293	100	26.1
	3001	2014-12-29	19:22:00	23082	100	26
	3002	2014-12-29	19:37:00	22874	100	26
	3003	2014-12-29	19:52:00	22967	100	25.8
	3004	2014-12-29	20:07:00	23519	100	25.9
	3005	2014-12-29	20:22:00	22988	100	26
	3006	2014-12-29	20:37:00	22942	100.1	25.5
	3007	2014-12-29	20:52:00	23186	100	25.4
	3008	2014-12-29	21:07:00	23299	100	25.7
	3009	2014-12-29	21:22:00	0	8673.2	25.6
	3010	2014-12-29	21:37:00	0	6589.1	25.5
	3011	2014-12-29	21:52:00	0	7362.2	25.1
	3012	2014-12-29	22:07:00	0	8892.3	24.9
	3013	2014-12-29	22:22:00	629	114.2	24.9
	3014	2014-12-29	22:37:00	0	842.1	24.7
	3015	2014-12-29	22:52:00	0	9419.1	24.4
	3016	2014-12-29	23:07:00	0	220.5	24.2
	3017	2014-12-29	23:22:00	0	267.7	23.7
	3018	2014-12-29	23:37:00	0	94.1	23.7
	3019	2014-12-29	23:52:00	0	10542	23.7
	3020	2014-12-30	00:07:00	0	800.9	23.7
	3021	2014-12-30	00:22:00	0	9341.5	23.2
	3022	2014-12-30	00:37:00	0	181.3	22.7
	3023	2014-12-30	00:52:00	0	9855	22.6
	3024	2014-12-30	01:07:00	0	11199.5	22.6
	3025	2014-12-30	01:22:00	0	8497.7	22.6
	3026	2014-12-30	01:37:00	0	9133.2	22.3
	3027	2014-12-30	01:52:00	0	781.5	22.5
	3028	2014-12-30	02:07:00	0	1760.8	22.2
	3029	2014-12-30	02:22:00	0	305.2	22.1
	3030	2014-12-30	02:37:00	0	446.3	21.9
	3031	2014-12-30	02:52:00	0	7653.6	21.6
	3032	2014-12-30	03:07:00	0	41.1	21.4
	3033	2014-12-30	03:22:00	0	83.6	21.3
	3034	2014-12-30	03:37:00	0	160.1	21
	3035	2014-12-30	03:52:00	0	833	20.9
	3036	2014-12-30	04:07:00	0	7512.7	20.8
	3037	2014-12-30	04:22:00	0	10882.4	20.8
	3038	2014-12-30	04:37:00	0	303.7	20.7
	3039	2014-12-30	04:52:00	0	2410.3	20.6
	3040	2014-12-30	05:07:00	0	9597.7	20.7
	3041	2014-12-30	05:22:00	0	919.1	20.6
	3042	2014-12-30	05:37:00	0	9382.4	20.6
	3043	2014-12-30	05:52:00	0	5083.8	20.4
	3044	2014-12-30	06:07:00	0	827.2	20.5
	3045	2014-12-30	06:22:00	0	142.7	20.5
	3046	2014-12-30	06:37:00	0	6479.1	20.6
	3047	2014-12-30	06:52:00	0	9295.9	20.6
	3048	2014-12-30	07:07:00	0	35.5	20.7
	3049	2014-12-30	07:22:00	23063	100	20.8
	3050	2014-12-30	07:37:00	23479	100	21.3
	3051	2014-12-30	07:52:00	22908	99.9	21.8
	3052	2014-12-30	08:07:00	22621	100.1	22.2
	3053	2014-12-30	08:22:00	22993	100	22.6
	3054	2014-12-30	08:37:00	22531	100	22.6
	3055	2014-12-30	08:52:00	40	0	20.5
	3056	2014-12-30	09:07:00	162	0	19.3
	3057	2014-12-30	09:22:00	22188	100	20.4
	3058	2014-12-30	09:37:00	22938	99.9	21
	3059	2014-12-30	09:52:00	23313	100	21.5
	3060	2014-12-30	10:07:00	23603	99.9	21.8
	3061	2014-12-30	10:22:00	24984	99.9	22.5
	3062	2014-12-30	10:37:00	27133	100	24.1
	3063	2014-12-30	10:52:00	27318	100	25.7
	3064	2014-12-30	11:07:00	28776	100	27.3
	3065	2014-12-30	11:22:00	29662	100	29.4
	3066	2014-12-30	11:37:00	30428	100	31.1
	3067	2014-12-30	11:52:00	31281	100	31.8
	3068	2014-12-30	12:07:00	31384	99.9	32.8
	3069	2014-12-30	12:22:00	26919	100	33.5
	3070	2014-12-30	12:37:00	32450	100	34.8
	3071	2014-12-30	12:52:00	33314	100	36
	3072	2014-12-30	13:07:00	30102	100	28.8
	3073	2014-12-30	13:22:00	27225	100	27.7
	3074	2014-12-30	13:37:00	27221	100	27.7
	3075	2014-12-30	13:52:00	29357	100	27.5
	3076	2014-12-30	14:07:00	26858	100	27.1
	3077	2014-12-30	14:22:00	26404	100	26.7
	3078	2014-12-30	14:37:00	25232	100	26.1
	3079	2014-12-30	14:52:00	25110	100	25.2
	3080	2014-12-30	15:07:00	25360	100	24.8
	3081	2014-12-30	15:22:00	24947	100	24.3
	3082	2014-12-30	15:37:00	24591	100	24
	3083	2014-12-30	15:52:00	24187	100	23.5
	3084	2014-12-30	16:07:00	23917	100	24.9
	3085	2014-12-30	16:22:00	23601	100	25.2
	3086	2014-12-30	16:37:00	23553	99.9	25.3
	3087	2014-12-30	16:52:00	23311	100	25.1
	3088	2014-12-30	17:07:00	23729	100.1	25.1
	3089	2014-12-30	17:22:00	23162	99.9	24.9
	3090	2014-12-30	17:37:00	22737	99.9	24.9
	3091	2014-12-30	17:52:00	23077	99.9	24.6
	3092	2014-12-30	18:07:00	22946	100.1	24.6
	3093	2014-12-30	18:22:00	22889	100.1	24.6
	3094	2014-12-30	18:37:00	23052	100	24.2
	3095	2014-12-30	18:52:00	23224	100	24.4
	3096	2014-12-30	19:07:00	23351	100.1	24.3
	3097	2014-12-30	19:22:00	23148	99.9	24.1
	3098	2014-12-30	19:37:00	23222	100	24.3
	3099	2014-12-30	19:52:00	23433	100	24.3
	3100	2014-12-30	20:07:00	23417	100	24.2
	3101	2014-12-30	20:22:00	23382	100	24.2
	3102	2014-12-30	20:37:00	23463	100	24.2
	3103	2014-12-30	20:52:00	23279	100.1	24
	3104	2014-12-30	21:07:00	23549	99.9	23.7
	3105	2014-12-30	21:22:00	0	33.3	23.5
	3106	2014-12-30	21:37:00	0	59.3	22.8
	3107	2014-12-30	21:52:00	0	4082.3	22.2
	3108	2014-12-30	22:07:00	0	9165.2	21.6
	3109	2014-12-30	22:22:00	0	7557.5	21.6
	3110	2014-12-30	22:37:00	0	8414	21.5
	3111	2014-12-30	22:52:00	0	7828.3	21.4
	3112	2014-12-30	23:07:00	0	9389.9	21.3
	3113	2014-12-30	23:22:00	0	8448.4	21.2
	3114	2014-12-30	23:37:00	0	306.3	21
	3115	2014-12-30	23:52:00	0	7496	20.9
	3116	2014-12-31	00:07:00	0	831.8	20.8
	3117	2014-12-31	00:22:00	0	988.8	20.8
	3118	2014-12-31	00:37:00	0	7807.6	20.7
	3119	2014-12-31	00:52:00	0	64	20.8
	3120	2014-12-31	01:07:00	0	813.1	20.7
	3121	2014-12-31	01:22:00	0	297.9	20.4
	3122	2014-12-31	01:37:00	0	129.3	20.5
	3123	2014-12-31	01:52:00	0	961.7	20.3
	3124	2014-12-31	02:07:00	0	8210.2	20.2
	3125	2014-12-31	02:22:00	0	69.2	20.1
	3126	2014-12-31	02:37:00	0	5964.1	20.1
	3127	2014-12-31	02:52:00	0	8685.4	20
	3128	2014-12-31	03:07:00	0	9211.7	20
	3129	2014-12-31	03:22:00	0	5739	20
	3130	2014-12-31	03:37:00	0	9560.3	20
	3131	2014-12-31	03:52:00	0	7043.9	20
	3132	2014-12-31	04:07:00	0	9146	20
	3133	2014-12-31	04:22:00	0	8108.1	20
	3134	2014-12-31	04:37:00	0	9316.4	20
	3135	2014-12-31	04:52:00	0	4105.8	20.1
	3136	2014-12-31	05:07:00	0	161.2	20
	3137	2014-12-31	05:22:00	0	37.9	19.9
	3138	2014-12-31	05:37:00	0	9702.6	20
	3139	2014-12-31	05:52:00	0	9279.1	19.9
	3140	2014-12-31	06:07:00	0	9702.6	20
	3141	2014-12-31	06:22:00	0	34.2	19.9
	3142	2014-12-31	06:37:00	0	302	19.7
	3143	2014-12-31	06:52:00	0	39.7	19.8
	3144	2014-12-31	07:07:00	0	9621.1	19.9
	3145	2014-12-31	07:22:00	23038	100.1	20.2
	3146	2014-12-31	07:37:00	23179	100	20.9
	3147	2014-12-31	07:52:00	23289	100	21.5
	3148	2014-12-31	08:07:00	23322	100.1	22.2
	3149	2014-12-31	08:22:00	23647	100	22.7
	3150	2014-12-31	08:37:00	22962	100	22.8
	3151	2014-12-31	08:52:00	23105	100	23.3
	3152	2014-12-31	09:07:00	22851	100.1	23.5
	3153	2014-12-31	09:22:00	22966	100	23.8
	3154	2014-12-31	09:37:00	22931	99.9	24
	3155	2014-12-31	09:52:00	22902	100	24.2
	3156	2014-12-31	10:07:00	23171	100	24.6
	3157	2014-12-31	10:22:00	23392	99.9	24.7
	3158	2014-12-31	10:37:00	23453	99.9	24.9
	3159	2014-12-31	10:52:00	23679	100	25
	3160	2014-12-31	11:07:00	23945	100	25.4
	3161	2014-12-31	11:22:00	24167	100	25.7
	3162	2014-12-31	11:37:00	24390	100	26.1
	3163	2014-12-31	11:52:00	24457	100	26.4
	3164	2014-12-31	12:07:00	24769	99.9	26.9
	3165	2014-12-31	12:22:00	24334	100	26.9
	3166	2014-12-31	12:37:00	24894	100	27
	3167	2014-12-31	12:52:00	24659	100	27.2
	3168	2014-12-31	13:07:00	24364	100	27.2
	3169	2014-12-31	13:22:00	25005	100	27.5
	3170	2014-12-31	13:37:00	25323	100	27.9
	3171	2014-12-31	13:52:00	24211	100	28.2
	3172	2014-12-31	14:07:00	24015	100	28.3
	3173	2014-12-31	14:22:00	24231	100.1	28.5
	3174	2014-12-31	14:37:00	23972	100	28.5
	3175	2014-12-31	14:52:00	24077	100	28.8
	3176	2014-12-31	15:07:00	23973	99.9	28.7
	3177	2014-12-31	15:22:00	23478	100	28.7
	3178	2014-12-31	15:37:00	23391	100	28.4
	3179	2014-12-31	15:52:00	23613	100	28.3
	3180	2014-12-31	16:07:00	23554	100	28.3
	3181	2014-12-31	16:22:00	23127	100	28
	3182	2014-12-31	16:37:00	23653	100	27.8
	3183	2014-12-31	16:52:00	22583	100.1	27.7
	3184	2014-12-31	17:07:00	22551	100.1	27.3
	3185	2014-12-31	17:22:00	22289	100	27.4
	3186	2014-12-31	17:37:00	22036	100	26.9
	3187	2014-12-31	17:52:00	21887	99.9	25.8
	3188	2014-12-31	18:07:00	21972	100.1	26.1
	3189	2014-12-31	18:22:00	22084	99.9	26
	3190	2014-12-31	18:37:00	22493	100	26.1
	3191	2014-12-31	18:52:00	22205	100	26
	3192	2014-12-31	19:07:00	22939	100	26
	3193	2014-12-31	19:22:00	22356	100	25.9
	3194	2014-12-31	19:37:00	22678	100	25.9
	3195	2014-12-31	19:52:00	22592	100	26
	3196	2014-12-31	20:07:00	22704	99.9	26
	3197	2014-12-31	20:22:00	22731	100	26
	3198	2014-12-31	20:37:00	22665	100	25.9
	3199	2014-12-31	20:52:00	22772	100.1	26
	3200	2014-12-31	21:07:00	22786	99.9	26
	3201	2014-12-31	21:22:00	0	3021.3	25.7
	3202	2014-12-31	21:37:00	0	881.8	24.8
	3203	2014-12-31	21:52:00	0	778	24.1
	3204	2014-12-31	22:07:00	0	303.3	23.6
	3205	2014-12-31	22:22:00	0	305.3	23.2
	3206	2014-12-31	22:37:00	0	7911.3	22.7
	3207	2014-12-31	22:52:00	0	413.9	22.7
	3208	2014-12-31	23:07:00	0	307.8	22.4
	3209	2014-12-31	23:22:00	0	834.2	22.4
	3210	2014-12-31	23:37:00	0	221.8	22.3
	3211	2014-12-31	23:52:00	0	8727.1	22.3
	3212	2015-01-01	00:07:00	0	267.4	22.1
	3213	2015-01-01	00:22:00	0	305.3	22.1
	3214	2015-01-01	00:37:00	0	6924.8	22
	3215	2015-01-01	00:52:00	0	804.7	22.1
	3216	2015-01-01	01:07:00	0	178.7	22
	3217	2015-01-01	01:22:00	0	789.3	22
	3218	2015-01-01	01:37:00	0	5275.5	21.8
	3219	2015-01-01	01:52:00	0	6312.3	21.8
	3220	2015-01-01	02:07:00	0	261.9	21.8
	3221	2015-01-01	02:22:00	0	9812.4	21.7
	3222	2015-01-01	02:37:00	0	9185.9	21.8
	3223	2015-01-01	02:52:00	0	7704.6	21.7
	3224	2015-01-01	03:07:00	0	8797.4	21.7
	3225	2015-01-01	03:22:00	0	6707.5	21.6
	3226	2015-01-01	03:37:00	0	927.8	21.4
	3227	2015-01-01	03:52:00	0	303.8	21.4
	3228	2015-01-01	04:07:00	0	122.3	21.5
	3229	2015-01-01	04:22:00	0	7777.2	21.6
	3230	2015-01-01	04:37:00	0	8591.8	21.7
	3231	2015-01-01	04:52:00	0	34.7	21.6
	3232	2015-01-01	05:07:00	0	34.1	21.5
	3233	2015-01-01	05:22:00	0	220.5	21.5
	3234	2015-01-01	05:37:00	0	6453.6	21.5
	3235	2015-01-01	05:52:00	0	217.9	21.5
	3236	2015-01-01	06:07:00	0	9476.6	21.6
	3237	2015-01-01	06:22:00	0	7317	21.5
	3238	2015-01-01	06:37:00	0	8264.9	21.4
	3239	2015-01-01	06:52:00	0	6622.8	21.6
	3240	2015-01-01	07:07:00	0	763.9	21.5
	3241	2015-01-01	07:22:00	23532	100	21.9
	3242	2015-01-01	07:37:00	23778	100	22.7
	3243	2015-01-01	07:52:00	24024	100	23.3
	3244	2015-01-01	08:07:00	23427	100	23.7
	3245	2015-01-01	08:22:00	23462	100.1	23.7
	3246	2015-01-01	08:37:00	22764	100	24
	3247	2015-01-01	08:52:00	22993	100	24.2
	3248	2015-01-01	09:07:00	23592	100.1	24.3
	3249	2015-01-01	09:22:00	23128	100	24.5
	3250	2015-01-01	09:37:00	23347	100	24.9
	3251	2015-01-01	09:52:00	23978	100	24.8
	3252	2015-01-01	10:07:00	23933	100	25.4
	3253	2015-01-01	10:22:00	23719	100	25.5
	3254	2015-01-01	10:37:00	23686	100	25.5
	3255	2015-01-01	10:52:00	25397	100	26
	3256	2015-01-01	11:07:00	23823	100	26.1
	3257	2015-01-01	11:22:00	23998	100	26.2
	3258	2015-01-01	11:37:00	23598	100	25.9
	3259	2015-01-01	11:52:00	24159	100	26.4
	3260	2015-01-01	12:07:00	24454	100	26.5
	3261	2015-01-01	12:22:00	23895	100	26.5
	3262	2015-01-01	12:37:00	25032	100.1	26.5
	3263	2015-01-01	12:52:00	25678	100	27.4
	3264	2015-01-01	13:07:00	27212	100	27.7
	3265	2015-01-01	13:22:00	28962	100	27.9
	3266	2015-01-01	13:37:00	26253	100	28.3
	3267	2015-01-01	13:52:00	26761	100	28.5
	3268	2015-01-01	14:07:00	24736	100	28.7
	3269	2015-01-01	14:22:00	25351	100	28.8
	3270	2015-01-01	14:37:00	25103	100	28.7
	3271	2015-01-01	14:52:00	24862	100.1	28.5
	3272	2015-01-01	15:07:00	24859	100	28.5
	3273	2015-01-01	15:22:00	24828	100.1	28.4
	3274	2015-01-01	15:37:00	24924	100	28.6
	3275	2015-01-01	15:52:00	24077	100	28.9
	3276	2015-01-01	16:07:00	23390	100	28.8
	3277	2015-01-01	16:22:00	23111	100	28.3
	3278	2015-01-01	16:37:00	23157	100	28.5
	3279	2015-01-01	16:52:00	22882	100	28.1
	3280	2015-01-01	17:07:00	22661	100	27.5
	3281	2015-01-01	17:22:00	23052	100	27.7
	3282	2015-01-01	17:37:00	22892	100	27.5
	3283	2015-01-01	17:52:00	22987	100	27.2
	3284	2015-01-01	18:07:00	22410	100.1	26.7
	3285	2015-01-01	18:22:00	22229	100	26.7
	3286	2015-01-01	18:37:00	22369	100	26.6
	3287	2015-01-01	18:52:00	22907	100	26.8
	3288	2015-01-01	19:07:00	22880	100	26.6
	3289	2015-01-01	19:22:00	22536	100	26.7
	3290	2015-01-01	19:37:00	22385	100	26.6
	3291	2015-01-01	19:52:00	23032	100	26.8
	3292	2015-01-01	20:07:00	22392	100	26.5
	3293	2015-01-01	20:22:00	22431	100	26.5
	3294	2015-01-01	20:37:00	22522	100	26.5
	3295	2015-01-01	20:52:00	22545	100	26.5
	3296	2015-01-01	21:07:00	22999	99.9	26.2
	3297	2015-01-01	21:22:00	0	10254.2	25.8
	3298	2015-01-01	21:37:00	0	284.1	25.2
	3299	2015-01-01	21:52:00	0	8611.2	24.6
	3300	2015-01-01	22:07:00	0	869.8	24.1
	3301	2015-01-01	22:22:00	0	698.4	23.8
	3302	2015-01-01	22:37:00	0	98.9	23.4
	3303	2015-01-01	22:52:00	0	9075.6	23.2
	3304	2015-01-01	23:07:00	0	8955	23.3
	3305	2015-01-01	23:22:00	0	300.5	23.1
	3306	2015-01-01	23:37:00	0	8418.8	22.8
	3307	2015-01-01	23:52:00	0	8240.6	22.7
	3308	2015-01-02	00:07:00	0	8946.2	22.6
	3309	2015-01-02	00:22:00	0	46	22.6
	3310	2015-01-02	00:37:00	0	8925.9	22.4
	3311	2015-01-02	00:52:00	0	219.7	22.1
	3312	2015-01-02	01:07:00	0	907.8	22
	3313	2015-01-02	01:22:00	0	9953.2	21.8
	3314	2015-01-02	01:37:00	0	9637.6	21.8
	3315	2015-01-02	01:52:00	0	5370.6	21.7
	3316	2015-01-02	02:07:00	0	946.7	21.5
	3317	2015-01-02	02:22:00	0	973.6	21.5
	3318	2015-01-02	02:37:00	0	737.9	21.4
	3319	2015-01-02	02:52:00	0	160.6	21.3
	3320	2015-01-02	03:07:00	0	8132.1	21.1
	3321	2015-01-02	03:22:00	0	207.7	21.1
	3322	2015-01-02	03:37:00	0	934.4	21
	3323	2015-01-02	03:52:00	0	173.3	21
	3324	2015-01-02	04:07:00	0	867.2	20.8
	3325	2015-01-02	04:22:00	0	302.9	20.9
	3326	2015-01-02	04:37:00	0	10073	20.9
	3327	2015-01-02	04:52:00	0	201.3	20.7
	3328	2015-01-02	05:07:00	0	8171.6	20.6
	3329	2015-01-02	05:22:00	0	9247.8	20.7
	3330	2015-01-02	05:37:00	0	302.1	20.6
	3331	2015-01-02	05:52:00	0	8909.7	20.7
	3332	2015-01-02	06:07:00	0	7969	20.5
	3333	2015-01-02	06:22:00	0	985.5	20.4
	3334	2015-01-02	06:37:00	0	314.7	20.2
	3335	2015-01-02	06:52:00	0	201.8	20.1
	3336	2015-01-02	07:07:00	0	7435.5	20
	3337	2015-01-02	07:22:00	23174	100	20.1
	3338	2015-01-02	07:37:00	23187	100	20.4
	3339	2015-01-02	07:52:00	23098	100	21
	3340	2015-01-02	08:07:00	22954	100.1	21.3
	3341	2015-01-02	08:22:00	22708	100	21.8
	3342	2015-01-02	08:37:00	22664	100	21.9
	3343	2015-01-02	08:52:00	23411	100	22.4
	3344	2015-01-02	09:07:00	22706	100.1	22.4
	3345	2015-01-02	09:22:00	23101	100	22.2
	3346	2015-01-02	09:37:00	23316	100	22.5
	3347	2015-01-02	09:52:00	23752	100	23
	3348	2015-01-02	10:07:00	23640	100	23.3
	3349	2015-01-02	10:22:00	24568	100	23.9
	3350	2015-01-02	10:37:00	24491	100	24.3
	3351	2015-01-02	10:52:00	23684	100	24
	3352	2015-01-02	11:07:00	22595	99.9	24.4
	3353	2015-01-02	11:22:00	22909	100	24
	3354	2015-01-02	11:37:00	22879	100	24.1
	3355	2015-01-02	11:52:00	22653	100	23.9
	3356	2015-01-02	12:07:00	23225	100	23.8
	3357	2015-01-02	12:22:00	22666	100	23.8
	3358	2015-01-02	12:37:00	22517	100	23.9
	3359	2015-01-02	12:52:00	22253	100	23.9
	3360	2015-01-02	13:07:00	24860	100	24.1
	3361	2015-01-02	13:22:00	23708	100	24.1
	3362	2015-01-02	13:37:00	23778	100	24.2
	3363	2015-01-02	13:52:00	24381	100	24
	3364	2015-01-02	14:07:00	23579	100	24.2
	3365	2015-01-02	14:22:00	23507	100	24.4
	3366	2015-01-02	14:37:00	23942	100	24.5
	3367	2015-01-02	14:52:00	23573	100	24.9
	3368	2015-01-02	15:07:00	23690	100	25.1
	3369	2015-01-02	15:22:00	23885	100	25.2
	3370	2015-01-02	15:37:00	23747	100	25.6
	3371	2015-01-02	15:52:00	23705	100	25.8
	3372	2015-01-02	16:07:00	23834	100	25.9
	3373	2015-01-02	16:22:00	23801	99.9	26.2
	3374	2015-01-02	16:37:00	23717	100	26.2
	3375	2015-01-02	16:52:00	23680	100	25.9
	3376	2015-01-02	17:07:00	23465	100.1	26.1
	3377	2015-01-02	17:22:00	23306	100.1	26
	3378	2015-01-02	17:37:00	23319	100	26.1
	3379	2015-01-02	17:52:00	22976	99.9	25.5
	3380	2015-01-02	18:07:00	23381	100.1	25.4
	3381	2015-01-02	18:22:00	23255	100	25.1
	3382	2015-01-02	18:37:00	23457	100.1	25.5
	3383	2015-01-02	18:52:00	23718	100	25.3
	3384	2015-01-02	19:07:00	23599	100.1	25.3
	3385	2015-01-02	19:22:00	23830	100	25.2
	3386	2015-01-02	19:37:00	23560	100	25.5
	3387	2015-01-02	19:52:00	22396	100	25.1
	3388	2015-01-02	20:07:00	22556	100	25.2
	3389	2015-01-02	20:22:00	22631	100	25.2
	3390	2015-01-02	20:37:00	22304	100	25.3
	3391	2015-01-02	20:52:00	0	10500.7	25.4
	3392	2015-01-02	21:07:00	0	8192.6	24.8
	3393	2015-01-02	21:22:00	0	7276.4	24.1
	3394	2015-01-02	21:37:00	0	5848.2	24
	3395	2015-01-02	21:52:00	0	8695	23.6
	3396	2015-01-02	22:07:00	0	6016.2	23.3
	3397	2015-01-02	22:22:00	0	268.8	23
	3398	2015-01-02	22:37:00	0	301	22.9
	3399	2015-01-02	22:52:00	0	303.6	22.7
	3400	2015-01-02	23:07:00	0	9592.2	22.6
	3401	2015-01-02	23:22:00	0	8219.4	22.3
	3402	2015-01-02	23:37:00	0	63.6	22.3
	3403	2015-01-02	23:52:00	0	8701.4	22.1
	3404	2015-01-03	00:07:00	0	157.3	22
	3405	2015-01-03	00:22:00	0	956.5	21.9
	3406	2015-01-03	00:37:00	0	308.4	22
	3407	2015-01-03	00:52:00	0	1286.8	21.9
	3408	2015-01-03	01:07:00	0	304.9	21.8
	3409	2015-01-03	01:22:00	0	202.9	21.8
	3410	2015-01-03	01:37:00	0	10129.2	21.8
	3411	2015-01-03	01:52:00	0	9100.1	21.5
	3412	2015-01-03	02:07:00	0	926.4	21.4
	3413	2015-01-03	02:22:00	0	7421	21.5
	3414	2015-01-03	02:37:00	0	46	21.4
	3415	2015-01-03	02:52:00	0	1048.8	21.3
	3416	2015-01-03	03:07:00	0	873.4	21.3
	3417	2015-01-03	03:22:00	0	949.7	21.5
	3418	2015-01-03	03:37:00	0	802.4	21.5
	3419	2015-01-03	03:52:00	0	8693.1	21.5
	3420	2015-01-03	04:07:00	0	6519.6	21.6
	3421	2015-01-03	04:22:00	0	8917.1	21.6
	3422	2015-01-03	04:37:00	0	978.6	21.6
	3423	2015-01-03	04:52:00	0	9036.7	21.8
	3424	2015-01-03	05:07:00	0	7226.5	21.7
	3425	2015-01-03	05:22:00	0	8990.5	21.6
	3426	2015-01-03	05:37:00	0	202.3	21.7
	3427	2015-01-03	05:52:00	0	8012.3	21.8
	3428	2015-01-03	06:07:00	0	898.8	21.6
	3429	2015-01-03	06:22:00	0	913.4	21.8
	3430	2015-01-03	06:37:00	0	29.5	21.6
	3431	2015-01-03	06:52:00	22447	100	21.7
	3432	2015-01-03	07:07:00	23227	100	22.3
	3433	2015-01-03	07:22:00	23005	100	22.9
	3434	2015-01-03	07:37:00	23019	100	23.4
	3435	2015-01-03	07:52:00	23254	100	23.8
	3436	2015-01-03	08:07:00	23184	100.1	24
	3437	2015-01-03	08:22:00	22984	100	24.1
	3438	2015-01-03	08:37:00	22933	100	24.3
	3439	2015-01-03	08:52:00	23079	100	24.3
	3440	2015-01-03	09:07:00	23181	100	24.5
	3441	2015-01-03	09:22:00	23429	100	24.6
	3442	2015-01-03	09:37:00	23442	100	24.7
	3443	2015-01-03	09:52:00	23459	100	24.7
	3444	2015-01-03	10:07:00	23275	100	25.1
	3445	2015-01-03	10:22:00	23386	100	25.3
	3446	2015-01-03	10:37:00	23530	100	25.4
	3447	2015-01-03	10:52:00	23118	100	25.4
	3448	2015-01-03	11:07:00	23106	100	25.5
	3449	2015-01-03	11:22:00	23452	100	25.6
	3450	2015-01-03	11:37:00	23193	100	25.6
	3451	2015-01-03	11:52:00	23718	100.1	25.9
	3452	2015-01-03	12:07:00	24364	100	26.2
	3453	2015-01-03	12:22:00	24178	100	26.5
	3454	2015-01-03	12:37:00	25172	100	26.5
	3455	2015-01-03	12:52:00	24857	100	26.6
	3456	2015-01-03	13:07:00	24745	100	26.7
	3457	2015-01-03	13:22:00	24247	100	27
	3458	2015-01-03	13:37:00	23841	100	27.1
	3459	2015-01-03	13:52:00	23718	100	27.3
	3460	2015-01-03	14:07:00	23661	100	27.7
	3461	2015-01-03	14:22:00	23582	100	27.7
	3462	2015-01-03	14:37:00	23501	100	27.5
	3463	2015-01-03	14:52:00	23081	100	27.6
	3464	2015-01-03	15:07:00	23138	100	27.4
	3465	2015-01-03	15:22:00	22863	100	27.2
	3466	2015-01-03	15:37:00	22627	100	27.3
	3467	2015-01-03	15:52:00	22488	100	27.4
	3468	2015-01-03	16:07:00	22293	100	27.4
	3469	2015-01-03	16:22:00	22294	100	27.1
	3470	2015-01-03	16:37:00	22161	99.9	27.2
	3471	2015-01-03	16:52:00	22004	99.9	27
	3472	2015-01-03	17:07:00	21944	100	26.5
	3473	2015-01-03	17:22:00	21847	100	26.3
	3474	2015-01-03	17:37:00	23110	100	26.1
	3475	2015-01-03	17:52:00	23416	100	26.1
	3476	2015-01-03	18:07:00	23406	100	26.1
	3477	2015-01-03	18:22:00	23384	100	26.2
	3478	2015-01-03	18:37:00	23579	100	26.2
	3479	2015-01-03	18:52:00	23456	100	26.4
	3480	2015-01-03	19:07:00	23400	100	26.4
	3481	2015-01-03	19:22:00	24036	100	26.4
	3482	2015-01-03	19:37:00	23780	100	26
	3483	2015-01-03	19:52:00	23809	100	25.4
	3484	2015-01-03	20:07:00	23864	100	25.7
	3485	2015-01-03	20:22:00	23865	100	25.6
	3486	2015-01-03	20:37:00	24206	100	25.6
	3487	2015-01-03	20:52:00	0	9572	25.8
	3488	2015-01-03	21:07:00	0	9616.4	25.1
	3489	2015-01-03	21:22:00	0	64.3	24.5
	3490	2015-01-03	21:37:00	0	9191.6	24.3
	3491	2015-01-03	21:52:00	0	9518.7	24.2
	3492	2015-01-03	22:07:00	0	5556.3	24.2
	3493	2015-01-03	22:22:00	0	9163	23.9
	3494	2015-01-03	22:37:00	0	773.6	23.5
	3495	2015-01-03	22:52:00	0	7444	23.5
	3496	2015-01-03	23:07:00	0	880.2	23.2
	3497	2015-01-03	23:22:00	0	853.7	23.1
	3498	2015-01-03	23:37:00	0	8216.5	22.8
	3499	2015-01-03	23:52:00	0	9131.1	22.8
	3500	2015-01-04	00:07:00	0	46.8	22.6
	3501	2015-01-04	00:22:00	0	7822.1	22.8
	3502	2015-01-04	00:37:00	0	11218.9	22.7
	3503	2015-01-04	00:52:00	0	8745.9	22.4
	3504	2015-01-04	01:07:00	0	305.8	22.5
	3505	2015-01-04	01:22:00	0	9083.3	22.6
	3506	2015-01-04	01:37:00	0	9797.7	22.5
	3507	2015-01-04	01:52:00	0	5392.9	22.5
	3508	2015-01-04	02:07:00	0	836.7	22.3
	3509	2015-01-04	02:22:00	0	447.6	22.4
	3510	2015-01-04	02:37:00	0	9206.6	22.3
	3511	2015-01-04	02:52:00	0	6043.9	22.5
	3512	2015-01-04	03:07:00	0	320.4	22.4
	3513	2015-01-04	03:22:00	0	305.6	22.3
	3514	2015-01-04	03:37:00	0	6700.6	22.3
	3515	2015-01-04	03:52:00	0	7484.1	22.1
	3516	2015-01-04	04:07:00	0	9382.4	21.9
	3517	2015-01-04	04:22:00	0	8722.6	21.8
	3518	2015-01-04	04:37:00	0	8725.2	21.7
	3519	2015-01-04	04:52:00	0	1007	21.9
	3520	2015-01-04	05:07:00	0	772.8	21.6
	3521	2015-01-04	05:22:00	0	130.8	21.6
	3522	2015-01-04	05:37:00	0	9544.1	21.6
	3523	2015-01-04	05:52:00	0	745.7	21.8
	3524	2015-01-04	06:07:00	0	8602.4	21.7
	3525	2015-01-04	06:22:00	0	438.9	21.6
	3526	2015-01-04	06:37:00	0	9410.8	21.8
	3527	2015-01-04	06:52:00	23150	100	21.7
	3528	2015-01-04	07:07:00	24244	100	22.4
	3529	2015-01-04	07:22:00	23959	100	23.1
	3530	2015-01-04	07:37:00	23477	100	23.7
	3531	2015-01-04	07:52:00	23422	100	24
	3532	2015-01-04	08:07:00	23163	100	24.4
	3533	2015-01-04	08:22:00	23347	100	24.4
	3534	2015-01-04	08:37:00	23437	100	24.7
	3535	2015-01-04	08:52:00	23466	100	24.8
	3536	2015-01-04	09:07:00	23600	100	24.7
	3537	2015-01-04	09:22:00	23558	100	25.1
	3538	2015-01-04	09:37:00	23669	100	25.1
	3539	2015-01-04	09:52:00	23949	100	25.2
	3540	2015-01-04	10:07:00	23825	100	25.5
	3541	2015-01-04	10:22:00	23732	100	25.7
	3542	2015-01-04	10:37:00	24497	100	25.8
	3543	2015-01-04	10:52:00	25376	100	26.1
	3544	2015-01-04	11:07:00	25696	100	26.3
	3545	2015-01-04	11:22:00	25723	100	26.7
	3546	2015-01-04	11:37:00	24722	100	26.6
	3547	2015-01-04	11:52:00	25296	100	26.7
	3548	2015-01-04	12:07:00	24616	100	27
	3549	2015-01-04	12:22:00	24680	100	26.9
	3550	2015-01-04	12:37:00	26961	100	27.1
	3551	2015-01-04	12:52:00	26630	100	27.5
	3552	2015-01-04	13:07:00	26366	100	27.8
	3553	2015-01-04	13:22:00	26474	100	28
	3554	2015-01-04	13:37:00	26134	100	27.8
	3555	2015-01-04	13:52:00	26468	100	27.9
	3556	2015-01-04	14:07:00	27406	100	27.8
	3557	2015-01-04	14:22:00	27258	100	27.8
	3558	2015-01-04	14:37:00	31070	100.1	28.9
	3559	2015-01-04	14:52:00	31066	100.1	30
	3560	2015-01-04	15:07:00	29079	100	30
	3561	2015-01-04	15:22:00	26730	100	30
	3562	2015-01-04	15:37:00	24837	100	30.1
	3563	2015-01-04	15:52:00	24579	100	29.6
	3564	2015-01-04	16:07:00	23986	100	28.9
	3565	2015-01-04	16:22:00	23688	100	28.5
	3566	2015-01-04	16:37:00	23604	100	27.7
	3567	2015-01-04	16:52:00	23443	100	27.4
	3568	2015-01-04	17:07:00	23518	100	27.4
	3569	2015-01-04	17:22:00	23342	100	27.1
	3570	2015-01-04	17:37:00	22794	100	27.2
	3571	2015-01-04	17:52:00	22655	100	26.8
	3572	2015-01-04	18:07:00	23024	100	26.6
	3573	2015-01-04	18:22:00	23275	100	27
	3574	2015-01-04	18:37:00	23466	100	26.8
	3575	2015-01-04	18:52:00	23269	99.9	26.7
	3576	2015-01-04	19:07:00	23339	100.1	26.5
	3577	2015-01-04	19:22:00	23458	100	26.7
	3578	2015-01-04	19:37:00	23469	100	26.8
	3579	2015-01-04	19:52:00	23514	100	26.7
	3580	2015-01-04	20:07:00	23402	100	26.5
	3581	2015-01-04	20:22:00	23577	100	26.5
	3582	2015-01-04	20:37:00	23635	100	26.6
	3583	2015-01-04	20:52:00	0	1058.6	26.1
	3584	2015-01-04	21:07:00	0	449.7	25.4
	3585	2015-01-04	21:22:00	0	920.3	24.6
	3586	2015-01-04	21:37:00	0	10330.6	23.6
	3587	2015-01-04	21:52:00	0	810.4	23
	3588	2015-01-04	22:07:00	0	7409.4	22.6
	3589	2015-01-04	22:22:00	0	7274.6	22.7
	3590	2015-01-04	22:37:00	0	1876.3	22.8
	3591	2015-01-04	22:52:00	0	9412.3	22.8
	3592	2015-01-04	23:07:00	0	6542	22.7
	3593	2015-01-04	23:22:00	0	161.1	22.6
	3594	2015-01-04	23:37:00	0	10279.3	22.6
	3595	2015-01-04	23:52:00	0	8451.4	22.6
	3596	2015-01-05	00:07:00	0	106.1	22.4
	3597	2015-01-05	00:22:00	0	63.7	22.2
	3598	2015-01-05	00:37:00	0	216.1	22.1
	3599	2015-01-05	00:52:00	0	7620	21.9
	3600	2015-01-05	01:07:00	0	8076.5	21.8
	3601	2015-01-05	01:22:00	0	302.7	21.6
	3602	2015-01-05	01:37:00	0	9523.3	21.5
	3603	2015-01-05	01:52:00	0	7334.3	21.4
	3604	2015-01-05	02:07:00	0	9821.4	21.2
	3605	2015-01-05	02:22:00	0	8400.3	21.2
	3606	2015-01-05	02:37:00	0	266.6	21.2
	3607	2015-01-05	02:52:00	0	5406	21.3
	3608	2015-01-05	03:07:00	0	264.7	21.3
	3609	2015-01-05	03:22:00	0	9332.7	21.3
	3610	2015-01-05	03:37:00	0	6611.6	21.3
	3611	2015-01-05	03:52:00	0	696.2	21.4
	3612	2015-01-05	04:07:00	0	9557.2	21.4
	3613	2015-01-05	04:22:00	0	9110.7	21.6
	3614	2015-01-05	04:37:00	0	8127.1	21.6
	3615	2015-01-05	04:52:00	0	6742.8	21.7
	3616	2015-01-05	05:07:00	0	264.6	21.5
	3617	2015-01-05	05:22:00	0	6856.8	21.3
	3618	2015-01-05	05:37:00	0	8589.9	21.4
	3619	2015-01-05	05:52:00	0	7258.5	21.2
	3620	2015-01-05	06:07:00	0	7193.9	21.3
	3621	2015-01-05	06:22:00	0	10221.4	21.1
	3622	2015-01-05	06:37:00	0	7966.8	20.9
	3623	2015-01-05	06:52:00	21988	100	20.9
	3624	2015-01-05	07:07:00	22824	100	21.5
	3625	2015-01-05	07:22:00	23358	100	19.4
	1	2015-01-05	07:31:06	23013	100	22.7
	2	2015-01-05	07:46:06	22855	100	22.4
	3	2015-01-05	08:01:06	22580	100	22.9
	4	2015-01-05	08:16:06	22266	100	23.3
	5	2015-01-05	08:31:06	22202	100	23.9
	6	2015-01-05	08:46:06	22209	100	24.6
	7	2015-01-05	09:01:06	22109	100	24.9
	8	2015-01-05	09:16:06	22447	100	25.3
	9	2015-01-05	09:31:06	22404	100	25.8
	10	2015-01-05	09:46:06	22774	100	26.2
	11	2015-01-05	10:01:06	22521	100	26.6
	12	2015-01-05	10:16:06	22477	100	26.8
	13	2015-01-05	10:31:06	23094	100	27.2
	14	2015-01-05	10:46:06	23228	100.1	27.6
	15	2015-01-05	11:01:06	24427	100.1	27.8
	16	2015-01-05	11:16:06	24330	100	28.1
	17	2015-01-05	11:31:06	24140	100.1	28.3
	18	2015-01-05	11:46:06	24160	100.1	28.5
	19	2015-01-05	12:01:06	24655	100.1	28.7
	20	2015-01-05	12:16:06	25227	100	29
	21	2015-01-05	12:31:06	24576	100	28.2
	22	2015-01-05	12:46:06	24556	100	28
	23	2015-01-05	13:01:06	24567	100	27.9
	24	2015-01-05	13:16:06	24581	100	27.8
	25	2015-01-05	13:31:06	24471	100	28
	26	2015-01-05	13:46:06	24441	100	28.1
	27	2015-01-05	14:01:06	24634	100	28.2
	28	2015-01-05	14:16:06	23999	100.1	28.2
	29	2015-01-05	14:31:06	23861	100	28
	30	2015-01-05	14:46:06	23716	100	28.1
	31	2015-01-05	15:01:06	23119	100	28
	32	2015-01-05	15:16:06	23580	100	28
	33	2015-01-05	15:31:06	23479	100	27.8
	34	2015-01-05	15:46:06	23654	99.9	28
	35	2015-01-05	16:01:06	23289	100	28
	36	2015-01-05	16:16:06	23326	100	27.6
	37	2015-01-05	16:31:06	23304	100	27.1
	38	2015-01-05	16:46:06	22960	100	27.4
	39	2015-01-05	17:01:06	23230	100	28.7
	40	2015-01-05	17:16:06	23098	100	28.8
	41	2015-01-05	17:31:06	23008	100	29.1
	42	2015-01-05	17:46:06	23019	100	29.3
	43	2015-01-05	18:01:06	23002	100	29.4
	44	2015-01-05	18:16:06	23001	100	29.5
	45	2015-01-05	18:31:06	23083	100	29.6
	46	2015-01-05	18:46:06	23114	99.9	29.8
	47	2015-01-05	19:01:06	23216	100	29.9
	48	2015-01-05	19:16:06	23378	100	29.9
	49	2015-01-05	19:31:06	23225	100	30
	50	2015-01-05	19:46:06	23489	100	30
	51	2015-01-05	20:01:06	23569	100	30
	52	2015-01-05	20:16:06	23527	100	30.1
	53	2015-01-05	20:31:06	22272	100	30.1
	54	2015-01-05	20:46:06	0	3649.2	30.1
	55	2015-01-05	21:01:06	0	9360.8	29.9
	56	2015-01-05	21:16:06	0	206.8	29.5
	57	2015-01-05	21:31:06	0	462.7	29.1
	58	2015-01-05	21:46:06	0	7818.5	28.9
	59	2015-01-05	22:01:06	0	3490.9	28.5
	60	2015-01-05	22:16:06	0	9065.2	28.3
	61	2015-01-05	22:31:06	0	9418.3	28
	62	2015-01-05	22:46:06	0	920.5	27.7
	63	2015-01-05	23:01:06	0	7381.6	27.5
	64	2015-01-05	23:16:06	0	744.5	27.2
	65	2015-01-05	23:31:06	0	221.2	27
	66	2015-01-05	23:46:06	0	9764.5	26.8
	67	2015-01-06	00:01:06	0	8800.7	26.6
	68	2015-01-06	00:16:06	0	10105.8	26.3
	69	2015-01-06	00:31:06	0	6112.8	26.1
	70	2015-01-06	00:46:06	0	305.5	25.9
	71	2015-01-06	01:01:06	0	303.3	25.8
	72	2015-01-06	01:16:06	0	928.2	25.6
	73	2015-01-06	01:31:06	0	8939.4	25.5
	74	2015-01-06	01:46:06	0	3877.1	25.4
	75	2015-01-06	02:01:06	0	8716.2	25.4
	76	2015-01-06	02:16:06	0	9265.9	25.3
	77	2015-01-06	02:31:06	0	5498.8	25.2
	78	2015-01-06	02:46:06	0	8228	25.2
	79	2015-01-06	03:01:06	0	215.4	25.2
	80	2015-01-06	03:16:06	0	8039.6	25.1
	81	2015-01-06	03:31:06	0	100.7	25
	82	2015-01-06	03:46:06	0	7510.3	25
	83	2015-01-06	04:01:06	0	784.2	25.1
	84	2015-01-06	04:16:06	0	10372.4	25
	85	2015-01-06	04:31:06	0	4483.1	24.9
	86	2015-01-06	04:46:06	0	7977.1	24.9
	87	2015-01-06	05:01:06	0	9761.3	24.9
	88	2015-01-06	05:16:06	0	9329	24.9
	89	2015-01-06	05:31:06	0	43.3	24.9
	90	2015-01-06	05:46:06	0	73.1	24.9
	91	2015-01-06	06:01:06	0	9358.6	24.9
	92	2015-01-06	06:16:06	0	6047.9	24.9
	93	2015-01-06	06:31:06	0	756.4	24.9
	94	2015-01-06	06:46:06	0	7280.4	24.9
	95	2015-01-06	07:01:06	23107	100	25.2
	96	2015-01-06	07:16:06	23126	100	25.7
	97	2015-01-06	07:31:06	22902	100	26.2
	98	2015-01-06	07:46:06	22545	100	26.6
	99	2015-01-06	08:01:06	22274	100	27.1
	100	2015-01-06	08:16:06	22372	100	27.4
	101	2015-01-06	08:31:06	21972	100	27.8
	102	2015-01-06	08:46:06	21894	100	28.1
	103	2015-01-06	09:01:06	21695	100.1	28.4
	104	2015-01-06	09:16:06	21993	100	28.7
	105	2015-01-06	09:31:06	23379	100	29
	106	2015-01-06	09:46:06	23473	100	29.3
	107	2015-01-06	10:01:06	23345	100	29.6
	108	2015-01-06	10:16:06	23913	100	29.8
	109	2015-01-06	10:31:06	23810	100	30.1
	110	2015-01-06	10:46:06	24253	100	30.4
	111	2015-01-06	11:01:06	24104	100	30.8
	112	2015-01-06	11:16:06	24313	100	31
	113	2015-01-06	11:31:06	24635	100	31.2
	114	2015-01-06	11:46:06	25344	100	31.1
	115	2015-01-06	12:01:06	30411	100	31.6
	116	2015-01-06	12:16:06	34073	100	32.5
	117	2015-01-06	12:31:06	30043	100	32.3
	118	2015-01-06	12:46:06	36524	100	31.3
	119	2015-01-06	13:01:06	35514	100	31.2
	120	2015-01-06	13:16:06	36477	100	31.2
	121	2015-01-06	13:31:06	26168	100	30.8
	122	2015-01-06	13:46:06	26161	100.1	29.6
	123	2015-01-06	14:01:06	25607	100.1	29.1
	124	2015-01-06	14:16:06	25304	100.1	28.6
	125	2015-01-06	14:31:06	24944	100	28.4
	126	2015-01-06	14:46:06	24445	100	28.9
	127	2015-01-06	15:01:06	29415	100.1	29
	128	2015-01-06	15:16:06	26037	100.1	30.1
	129	2015-01-06	15:31:06	25588	100	30.8
	130	2015-01-06	15:46:06	25937	100	30.7
	131	2015-01-06	16:01:06	24522	100	30.4
	132	2015-01-06	16:16:06	24035	100	29.9
	133	2015-01-06	16:31:06	23762	100	29.7
	134	2015-01-06	16:46:06	23383	100	27.8
	135	2015-01-06	17:01:06	23510	100	28
	136	2015-01-06	17:16:06	22884	100	27.7
	137	2015-01-06	17:31:06	22736	100	26.7
	138	2015-01-06	17:46:06	23215	100	27.2
	139	2015-01-06	18:01:06	22553	100	26.6
	140	2015-01-06	18:16:06	22591	100	26.7
	141	2015-01-06	18:31:06	22620	99.9	26.8
	142	2015-01-06	18:46:06	22487	100	26.3
	143	2015-01-06	19:01:06	22657	100.1	27.3
	144	2015-01-06	19:16:06	22974	100	26.7
	145	2015-01-06	19:31:06	22644	100	26.7
[truncated: 2,547 more rows]

## Sheet: Exp 2
	měření #	datum	čas	LUX	1/s	°C		DATA SELECTION:
	1	2015-05-25	11:49:09	15260	100	31.3		Full light:
	2	2015-05-25	11:54:09	17670	99.9	32.4		LUX	Exp 2'!$E$2:$E$26;'Exp 2'!$E$49:$E$223;'Exp 2'!$E$318:$E$446;'Exp 2'!$E$721:$E$769;'Exp 2'!$E$812:$E$1004;'Exp 2'!$E$1070:$E$1852;'Exp 2'!$E$1937:$E$2155;'Exp 2'!$E$2235:$E$2244
	3	2015-05-25	11:59:09	17700	100	32.8		°C	Exp 2'!$G$2:$G$26;'Exp 2'!$G$49:$G$223;'Exp 2'!$G$318:$G$446;'Exp 2'!$G$721:$G$769;'Exp 2'!$G$812:$G$1004;'Exp 2'!$G$1070:$G$1852;'Exp 2'!$G$1937:$G$2155;'Exp 2'!$G$2235:$G$2244
	4	2015-05-25	12:04:09	19219	100	32.7		Shaded:
	5	2015-05-25	12:09:09	15864	100	32.7		LUX	Exp 2'!$E$27:$E$48;'Exp 2'!$E$224:$E$317;'Exp 2'!$E$447:$E$720;'Exp 2'!$E$770:$E$811;'Exp 2'!$E$1005:$E$1069;'Exp 2'!$E$1853:$E$1936;'Exp 2'!$E$2156:$E$2234
	6	2015-05-25	12:14:09	14742	100	32.1		°C	Exp 2'!$G$27:$G$48;'Exp 2'!$G$224:$G$317;'Exp 2'!$G$447:$G$720;'Exp 2'!$G$770:$G$811;'Exp 2'!$G$1005:$G$1069;'Exp 2'!$G$1853:$G$1936;'Exp 2'!$G$2156:$G$2234
	7	2015-05-25	12:19:09	14515	100	31.8
	8	2015-05-25	12:24:09	16220	99.9	30.3
	9	2015-05-25	12:29:09	16911	100	29.8
	10	2015-05-25	12:34:09	16587	100	29.5
	11	2015-05-25	12:39:09	15436	99.9	28.6
	12	2015-05-25	12:44:09	14933	100	28.2
	13	2015-05-25	12:49:09	15053	100	27.8
	14	2015-05-25	12:54:09	15730	100	27.6
	15	2015-05-25	12:59:09	16439	100	27.4
	16	2015-05-25	13:04:09	17265	100	27.6
	17	2015-05-25	13:09:09	18084	100	27.5
	18	2015-05-25	13:14:09	19555	100	27.8
	19	2015-05-25	13:19:09	21210	100	28.5
	20	2015-05-25	13:24:09	22511	100	28.6
	21	2015-05-25	13:29:09	23320	100	28.8
	22	2015-05-25	13:34:09	24009	100	30.4
	23	2015-05-25	13:39:09	21463	100	31.7
	24	2015-05-25	13:44:09	21330	100	31.3
	25	2015-05-25	13:49:09	19777	99.9	31.8
	26	2015-05-25	13:54:09	3151	100	31.8
	27	2015-05-25	13:59:09	3312	99.9	32.3
	28	2015-05-25	14:04:09	3501	100	32.4
	29	2015-05-25	14:09:09	3421	99.9	31.5
	30	2015-05-25	14:14:09	2990	100	30.7
	31	2015-05-25	14:19:09	3018	100	30.6
	32	2015-05-25	14:24:09	3032	100	29.7
	33	2015-05-25	14:29:09	3004	100	29.8
	34	2015-05-25	14:34:09	2919	99.9	29.8
	35	2015-05-25	14:39:09	2879	100	29.4
	36	2015-05-25	14:44:09	2884	100	29.4
	37	2015-05-25	14:49:09	2828	100	29.2
	38	2015-05-25	14:54:09	2790	100	29.1
	39	2015-05-25	14:59:09	2861	100	30
	40	2015-05-25	15:04:09	2860	100	30.7
	41	2015-05-25	15:09:09	3156	99.9	31.1
	42	2015-05-25	15:14:09	4869	99.9	31.6
	43	2015-05-25	15:19:09	4351	100	31.6
	44	2015-05-25	15:24:09	5091	100	31.7
	45	2015-05-25	15:29:09	3009	100	31.7
	46	2015-05-25	15:34:09	2696	100	30.7
	47	2015-05-25	15:39:09	2510	100	30.3
	48	2015-05-25	15:44:09	15479	100.1	29.5
	49	2015-05-25	15:49:09	15747	99.9	29.3
	50	2015-05-25	15:54:09	15969	99.9	29.4
	51	2015-05-25	15:59:09	16611	100.1	29.6
	52	2015-05-25	16:04:09	15588	100	29.8
	53	2015-05-25	16:09:09	16554	100	29.7
	54	2015-05-25	16:14:09	17811	100	29.7
	55	2015-05-25	16:19:09	14580	100	29.5
	56	2015-05-25	16:24:09	14565	100	29.1
	57	2015-05-25	16:29:09	14397	100.1	28.5
	58	2015-05-25	16:34:09	13260	100	30.3
	59	2015-05-25	16:39:09	12418	100	30.6
	60	2015-05-25	16:44:09	12101	100	30.4
	61	2015-05-25	16:49:09	11984	100	30.4
	62	2015-05-25	16:54:09	12113	100	30.2
	63	2015-05-25	16:59:09	12673	100	30.2
	64	2015-05-25	17:04:09	13370	100.1	30.2
	65	2015-05-25	17:09:09	12724	99.9	30.1
	66	2015-05-25	17:14:09	12163	100	30.1
	67	2015-05-25	17:19:09	12285	99.9	30.3
	68	2015-05-25	17:24:09	12475	100	30
	69	2015-05-25	17:29:09	11997	100	29.9
	70	2015-05-25	17:34:09	11770	100	29.8
	71	2015-05-25	17:39:09	11916	100	29.6
	72	2015-05-25	17:44:09	12311	99.9	29.5
	73	2015-05-25	17:49:09	12675	100.1	29.6
	74	2015-05-25	17:54:09	12158	100	29.3
	75	2015-05-25	17:59:09	12255	100	29.4
	76	2015-05-25	18:04:09	12357	100.1	29.3
	77	2015-05-25	18:09:09	12299	100	29.3
	78	2015-05-25	18:14:09	12446	100.1	29.4
	79	2015-05-25	18:19:09	12852	100.1	29.2
	80	2015-05-25	18:24:09	12614	100	29.4
	81	2015-05-25	18:29:09	12775	100	29.5
	82	2015-05-25	18:34:09	12079	99.9	29.4
	83	2015-05-25	18:39:09	11728	99.9	29.3
	84	2015-05-25	18:44:09	11380	99.9	29.2
	85	2015-05-25	18:49:09	11413	100	29.2
	86	2015-05-25	18:54:09	10904	100	28.9
	87	2015-05-25	18:59:09	10618	100	28.8
	88	2015-05-25	19:04:09	10151	100	28.6
	89	2015-05-25	19:09:09	9714	100	28.6
	90	2015-05-25	19:14:09	9996	100	28.7
	91	2015-05-25	19:19:09	9895	100	28.5
	92	2015-05-25	19:24:09	9634	100	28.4
	93	2015-05-25	19:29:09	9223	99.9	28.3
	94	2015-05-25	19:34:09	9472	100	28.2
	95	2015-05-25	19:39:09	9556	99.9	28.1
	96	2015-05-25	19:44:09	9464	100	28
	97	2015-05-25	19:49:09	9488	100	27.9
	98	2015-05-25	19:54:09	9003	99.9	27.8
	99	2015-05-25	19:59:09	8949	99.9	27.7
	100	2015-05-25	20:04:09	435	0.9	27.6
	101	2015-05-25	20:09:09	384	1000	26.7
	102	2015-05-25	20:14:09	308	2456.8	26.4
	103	2015-05-25	20:19:09	249	0	25.9
	104	2015-05-25	20:24:09	184	0	26
	105	2015-05-25	20:29:09	161	0	25.9
	106	2015-05-25	20:34:09	137	0	25.6
	107	2015-05-25	20:39:09	93	0	25.4
	108	2015-05-25	20:44:09	63	0	25.4
	109	2015-05-25	20:49:09	46	0	25.3
	110	2015-05-25	20:54:09	32	0	25.2
	111	2015-05-25	20:59:09	18	0	24.9
	112	2015-05-25	21:04:09	10	0	24.6
	113	2015-05-25	21:09:09	6	0	24.5
	114	2015-05-25	21:14:09	2	0	24.3
	115	2015-05-25	21:19:09	1	0	24.2
	116	2015-05-25	21:24:09	0	0	24.1
	117	2015-05-25	21:29:09	0	0	23.9
	118	2015-05-25	21:34:09	0	0	23.9
	119	2015-05-25	21:39:09	0	0	23.8
	120	2015-05-25	21:44:09	0	0	23.8
	121	2015-05-25	21:49:09	0	0	23.6
	122	2015-05-25	21:54:09	0	0	23.5
	123	2015-05-25	21:59:09	0	0	23.4
	124	2015-05-25	22:04:09	0	0	23.4
	125	2015-05-25	22:09:09	0	0	23.3
	126	2015-05-25	22:14:09	0	0	23.2
	127	2015-05-25	22:19:09	0	0	23.2
	128	2015-05-25	22:24:09	0	0	23.2
	129	2015-05-25	22:29:09	0	0	23.1
	130	2015-05-25	22:34:09	0	0	23.1
	131	2015-05-25	22:39:09	0	0	23.1
	132	2015-05-25	22:44:09	0	0	23
	133	2015-05-25	22:49:09	0	0	23
	134	2015-05-25	22:54:09	0	0	23
	135	2015-05-25	22:59:09	0	0	22.9
	136	2015-05-25	23:04:09	0	0	22.9
	137	2015-05-25	23:09:09	0	0	22.8
	138	2015-05-25	23:14:09	0	0	22.8
	139	2015-05-25	23:19:09	0	0	22.8
	140	2015-05-25	23:24:09	0	0	22.7
	141	2015-05-25	23:29:09	0	0	22.7
	142	2015-05-25	23:34:09	0	0	22.6
	143	2015-05-25	23:39:09	0	0	22.6
	144	2015-05-25	23:44:09	0	0	22.5
	145	2015-05-25	23:49:09	0	0	22.4
	146	2015-05-25	23:54:09	0	0	22.4
	147	2015-05-25	23:59:09	0	0	22.4
	148	2015-05-26	00:04:09	0	0	22.4
	149	2015-05-26	00:09:09	0	0	22.3
	150	2015-05-26	00:14:09	0	0	22.2
	151	2015-05-26	00:19:09	0	0	22.2
	152	2015-05-26	00:24:09	0	0	22.1
	153	2015-05-26	00:29:09	0	0	22.1
	154	2015-05-26	00:34:09	0	0	22
	155	2015-05-26	00:39:09	0	0	21.9
	156	2015-05-26	00:44:09	0	0	21.9
	157	2015-05-26	00:49:09	0	0	21.8
	158	2015-05-26	00:54:09	0	0	21.8
	159	2015-05-26	00:59:09	0	0	21.8
	160	2015-05-26	01:04:09	0	0	21.6
	161	2015-05-26	01:09:09	0	0	21.7
	162	2015-05-26	01:14:09	0	0	21.7
	163	2015-05-26	01:19:09	0	0	21.6
	164	2015-05-26	01:24:09	0	0	21.7
	165	2015-05-26	01:29:09	0	0	21.7
	166	2015-05-26	01:34:09	0	0	21.6
	167	2015-05-26	01:39:09	0	0	21.6
	168	2015-05-26	01:44:09	0	0	21.6
	169	2015-05-26	01:49:09	0	0	21.6
	170	2015-05-26	01:54:09	0	0	21.5
	171	2015-05-26	01:59:09	0	0	21.5
	172	2015-05-26	02:04:09	0	0	21.4
	173	2015-05-26	02:09:09	0	0	21.4
	174	2015-05-26	02:14:09	0	0	21.3
	175	2015-05-26	02:19:09	0	0	21.3
	176	2015-05-26	02:24:09	0	0	21.3
	177	2015-05-26	02:29:09	0	0	21.3
	178	2015-05-26	02:34:09	0	0	21.2
	179	2015-05-26	02:39:09	0	0	21.2
	180	2015-05-26	02:44:09	0	0	21.2
	181	2015-05-26	02:49:09	0	0	21.1
	182	2015-05-26	02:54:09	0	0	21.2
	183	2015-05-26	02:59:09	0	0	21.2
	184	2015-05-26	03:04:09	0	0	21.1
	185	2015-05-26	03:09:09	0	0	21.2
	186	2015-05-26	03:14:09	0	0	21.1
	187	2015-05-26	03:19:09	0	0	21.1
	188	2015-05-26	03:24:09	0	0	21.1
	189	2015-05-26	03:29:09	0	0	21
	190	2015-05-26	03:34:09	0	0	21
	191	2015-05-26	03:39:09	0	0	20.9
	192	2015-05-26	03:44:09	0	0	20.9
	193	2015-05-26	03:49:09	0	0	20.8
	194	2015-05-26	03:54:09	0	0	20.9
	195	2015-05-26	03:59:09	0	0	20.8
	196	2015-05-26	04:04:09	0	0	20.7
	197	2015-05-26	04:09:09	0	0	20.7
	198	2015-05-26	04:14:09	0	0	20.7
	199	2015-05-26	04:19:09	0	0	20.7
	200	2015-05-26	04:24:09	0	0	20.8
	201	2015-05-26	04:29:09	0	0	20.7
	202	2015-05-26	04:34:09	0	0	20.6
	203	2015-05-26	04:39:09	1	0	20.5
	204	2015-05-26	04:44:09	4	0	20.5
	205	2015-05-26	04:49:09	8	0	20.6
	206	2015-05-26	04:54:09	12	0	20.5
	207	2015-05-26	04:59:09	15	0	20.3
	208	2015-05-26	05:04:09	18	0	20.3
	209	2015-05-26	05:09:09	25	0	20.2
	210	2015-05-26	05:14:09	37	0	20.2
	211	2015-05-26	05:19:09	46	0	20.3
	212	2015-05-26	05:24:09	59	0	20.3
	213	2015-05-26	05:29:09	55	0	20.3
	214	2015-05-26	05:34:09	54	0	20.4
	215	2015-05-26	05:39:09	67	0	20.3
	216	2015-05-26	05:44:09	84	0	20.3
	217	2015-05-26	05:49:09	127	0	20.2
	218	2015-05-26	05:54:09	127	0	20.2
	219	2015-05-26	05:59:09	149	0	20.3
	220	2015-05-26	06:04:09	159	0	20.2
	221	2015-05-26	06:09:09	9187	100	21.4
	222	2015-05-26	06:14:09	10222	100	22.9
	223	2015-05-26	06:19:09	1546	100	23.6
	224	2015-05-26	06:24:09	1543	100	24.9
	225	2015-05-26	06:29:09	1572	99.9	25.1
	226	2015-05-26	06:34:09	1613	99.9	25.6
	227	2015-05-26	06:39:09	1617	100	25.2
	228	2015-05-26	06:44:09	1621	99.9	25.8
	229	2015-05-26	06:49:09	1596	99.9	25.9
	230	2015-05-26	06:54:09	1633	99.9	25.9
	231	2015-05-26	06:59:09	1589	99.9	26
	232	2015-05-26	07:04:09	1596	100	26
	233	2015-05-26	07:09:09	1563	100	25.5
	234	2015-05-26	07:14:09	1559	100	25.6
	235	2015-05-26	07:19:09	1541	100	25.5
	236	2015-05-26	07:24:09	1525	100	25.7
	237	2015-05-26	07:29:09	1515	100	25.7
	238	2015-05-26	07:34:09	1494	100.1	25.8
	239	2015-05-26	07:39:09	1487	100	25.5
	240	2015-05-26	07:44:09	1439	100	25.4
	241	2015-05-26	07:49:09	1502	100	25.9
	242	2015-05-26	07:54:09	1455	100	25.7
	243	2015-05-26	07:59:09	1462	100	26
	244	2015-05-26	08:04:09	1447	100.1	25.6
	245	2015-05-26	08:09:09	1493	100	25.2
	246	2015-05-26	08:14:09	1456	100	25.7
	247	2015-05-26	08:19:09	1483	99.9	25.7
	248	2015-05-26	08:24:09	1542	100	26.1
	249	2015-05-26	08:29:09	1508	100	26.3
	250	2015-05-26	08:34:09	1475	100	26.3
	251	2015-05-26	08:39:09	1489	100	25.8
	252	2015-05-26	08:44:09	1509	100	26.2
	253	2015-05-26	08:49:09	1507	100	25.8
	254	2015-05-26	08:54:09	1491	100	25.6
	255	2015-05-26	08:59:09	1503	100	26.2
	256	2015-05-26	09:04:09	1498	100	26.4
	257	2015-05-26	09:09:09	1522	100	26.6
	258	2015-05-26	09:14:09	1596	100	26.5
	259	2015-05-26	09:19:09	1652	99.9	26.8
	260	2015-05-26	09:24:09	1755	100	26.6
	261	2015-05-26	09:29:09	1724	99.9	27.3
	262	2015-05-26	09:34:09	1663	100	27.5
	263	2015-05-26	09:39:09	1756	100	26.6
	264	2015-05-26	09:44:09	1875	100	26.8
	265	2015-05-26	09:49:09	1868	100	26.9
	266	2015-05-26	09:54:09	1909	100	27.2
	267	2015-05-26	09:59:09	1882	100	27.4
	268	2015-05-26	10:04:09	2100	100	27.3
	269	2015-05-26	10:09:09	2126	100	27.8
	270	2015-05-26	10:14:09	2025	100	27.8
	271	2015-05-26	10:19:09	1836	100	28
	272	2015-05-26	10:24:09	1773	100	28.3
	273	2015-05-26	10:29:09	1935	100	28.5
	274	2015-05-26	10:34:09	1953	100	28.4
	275	2015-05-26	10:39:09	2019	100	28.2
	276	2015-05-26	10:44:09	1969	100	28.7
	277	2015-05-26	10:49:09	1987	100	28.6
	278	2015-05-26	10:54:09	2007	100	28.7
	279	2015-05-26	10:59:09	1905	100	29
	280	2015-05-26	11:04:09	1868	100	29.1
	281	2015-05-26	11:09:09	1926	100	28.9
	282	2015-05-26	11:14:09	2082	100	30.1
	283	2015-05-26	11:19:09	2142	99.9	30.9
	284	2015-05-26	11:24:09	2133	100	30.9
	285	2015-05-26	11:29:09	2122	100	31.2
	286	2015-05-26	11:34:09	2277	99.9	30.6
	287	2015-05-26	11:39:09	2165	100	28.3
	288	2015-05-26	11:44:09	2572	100	28.4
	289	2015-05-26	11:49:09	3383	100	29
	290	2015-05-26	11:54:09	3334	100	29.7
	291	2015-05-26	11:59:09	3175	100	30
	292	2015-05-26	12:04:09	3019	99.9	30.5
	293	2015-05-26	12:09:09	3034	100	30.8
	294	2015-05-26	12:14:09	2743	100	31
	295	2015-05-26	12:19:09	2655	100	31
	296	2015-05-26	12:24:09	3072	100	31.3
	297	2015-05-26	12:29:09	2656	100	31.5
	298	2015-05-26	12:34:09	2354	99.9	31.3
	299	2015-05-26	12:39:09	3156	100	31.5
	300	2015-05-26	12:44:09	2959	100	31.8
	301	2015-05-26	12:49:09	3158	100	32.1
	302	2015-05-26	12:54:09	3021	100	32.2
	303	2015-05-26	12:59:09	2990	100	32.4
	304	2015-05-26	13:04:09	2797	100	32.4
	305	2015-05-26	13:09:09	2720	100	32.4
	306	2015-05-26	13:14:09	2617	100	32.4
	307	2015-05-26	13:19:09	2401	100	32.1
	308	2015-05-26	13:24:09	2489	100	32.2
	309	2015-05-26	13:29:09	2537	100	32.2
	310	2015-05-26	13:34:09	2762	99.9	32.4
	311	2015-05-26	13:39:09	2582	100	32.4
	312	2015-05-26	13:44:09	2193	100	32.3
	313	2015-05-26	13:49:09	2433	100	32.7
	314	2015-05-26	13:54:09	1769	100	32.2
	315	2015-05-26	13:59:09	1583	100	31.6
	316	2015-05-26	14:04:09	1684	100	31.5
	317	2015-05-26	14:09:09	14419	99.9	31.8
	318	2015-05-26	14:14:09	16281	100	32.1
	319	2015-05-26	14:19:09	18687	100	32
	320	2015-05-26	14:24:09	18813	100	31.9
	321	2015-05-26	14:29:09	20115	100	32.1
	322	2015-05-26	14:34:09	20394	100	32.4
	323	2015-05-26	14:39:09	20514	99.9	32.6
	324	2015-05-26	14:44:09	18909	100	32.7
	325	2015-05-26	14:49:09	17633	100	32.1
	326	2015-05-26	14:54:09	16466	100	31.7
	327	2015-05-26	14:59:09	16082	100	31.5
	328	2015-05-26	15:04:09	16696	100	31.2
	329	2015-05-26	15:09:09	16346	100	30.8
	330	2015-05-26	15:14:09	16418	100	30.8
	331	2015-05-26	15:19:09	15875	100	30.7
	332	2015-05-26	15:24:09	15606	100	30.3
	333	2015-05-26	15:29:09	15749	99.9	30.7
	334	2015-05-26	15:34:09	15813	100	30.6
	335	2015-05-26	15:39:09	15916	99.9	30.4
	336	2015-05-26	15:44:09	16764	100	29.9
	337	2015-05-26	15:49:09	15807	100	30.1
	338	2015-05-26	15:54:09	15293	100	30.3
	339	2015-05-26	15:59:09	14828	100	30.5
	340	2015-05-26	16:04:09	14758	100	30.4
	341	2015-05-26	16:09:09	13950	100	30.2
	342	2015-05-26	16:14:09	14480	100	30.1
	343	2015-05-26	16:19:09	15056	100	30
	344	2015-05-26	16:24:09	15314	100	30.1
	345	2015-05-26	16:29:09	14699	100	30
	346	2015-05-26	16:34:09	14878	100	29.9
	347	2015-05-26	16:39:09	15036	100	29.8
	348	2015-05-26	16:44:09	15293	100	29.8
	349	2015-05-26	16:49:09	16925	100	30
	350	2015-05-26	16:54:09	16289	100	30
	351	2015-05-26	16:59:09	16923	100	30
	352	2015-05-26	17:04:09	18299	100	30.3
	353	2015-05-26	17:09:09	17796	100	30.6
	354	2015-05-26	17:14:09	16261	100	30.7
	355	2015-05-26	17:19:09	15823	100	30.7
	356	2015-05-26	17:24:09	16165	99.9	30.7
	357	2015-05-26	17:29:09	16160	100	30.7
	358	2015-05-26	17:34:09	15031	100	30.6
	359	2015-05-26	17:39:09	14641	100	30.5
	360	2015-05-26	17:44:09	14443	100	30.5
	361	2015-05-26	17:49:09	14475	99.9	30.2
	362	2015-05-26	17:54:09	14082	100	30.2
	363	2015-05-26	17:59:09	14017	100	30.1
	364	2015-05-26	18:04:09	14964	100.1	30.1
	365	2015-05-26	18:09:09	15453	100	30.1
	366	2015-05-26	18:14:09	14933	100	30.1
	367	2015-05-26	18:19:09	14882	100	30.1
	368	2015-05-26	18:24:09	14871	100	30
	369	2015-05-26	18:29:09	14443	100	30
	370	2015-05-26	18:34:09	14125	100	30
	371	2015-05-26	18:39:09	13861	99.9	29.7
	372	2015-05-26	18:44:09	13837	99.9	29.8
	373	2015-05-26	18:49:09	13772	99.9	29.7
	374	2015-05-26	18:54:09	13888	100	29.7
	375	2015-05-26	18:59:09	14011	100	29.7
	376	2015-05-26	19:04:09	14171	100	29.8
	377	2015-05-26	19:09:09	13727	100	29.8
	378	2015-05-26	19:14:09	13108	100	29.6
	379	2015-05-26	19:19:09	12622	100	29.4
	380	2015-05-26	19:24:09	12397	100	29.3
	381	2015-05-26	19:29:09	12412	100	29.1
	382	2015-05-26	19:34:09	12441	100	28.9
	383	2015-05-26	19:39:09	12312	100	28.7
	384	2015-05-26	19:44:09	12354	99.9	28.6
	385	2015-05-26	19:49:09	12572	100	28.4
	386	2015-05-26	19:54:09	12536	100	28.2
	387	2015-05-26	19:59:09	12422	100	28.4
	388	2015-05-26	20:04:09	12323	100	28.3
	389	2015-05-26	20:09:09	443	2284.6	27.1
	390	2015-05-26	20:14:09	348	3027.7	26.8
	391	2015-05-26	20:19:09	278	0	26.1
	392	2015-05-26	20:24:09	202	0	26.5
	393	2015-05-26	20:29:09	145	0	26.7
	394	2015-05-26	20:34:09	102	0	26.7
	395	2015-05-26	20:39:09	67	0	26.3
	396	2015-05-26	20:44:09	40	0	26.3
	397	2015-05-26	20:49:09	26	0	26.3
	398	2015-05-26	20:54:09	18	0	26.5
	399	2015-05-26	20:59:09	14	0	26.2
	400	2015-05-26	21:04:09	8	0	26.4
	401	2015-05-26	21:09:09	5	0	26.4
	402	2015-05-26	21:14:09	2	0	26.2
	403	2015-05-26	21:19:09	1	0	26
	404	2015-05-26	21:24:09	0	0	26.1
	405	2015-05-26	21:29:09	0	0	26.1
	406	2015-05-26	21:34:09	0	0	25.9
	407	2015-05-26	21:39:09	0	0	26.1
	408	2015-05-26	21:44:09	0	0	26
	409	2015-05-26	21:49:09	0	0	25.9
	410	2015-05-26	21:54:09	0	0	26
	1	2015-05-27	06:08:28	11097	100	25.1
	2	2015-05-27	06:13:28	12422	100	26.1
	3	2015-05-27	06:18:28	12505	100	26.3
	4	2015-05-27	06:23:28	12543	99.9	26.7
	5	2015-05-27	06:28:28	12569	99.9	26.5
	6	2015-05-27	06:33:28	12442	99.9	27.3
	7	2015-05-27	06:38:28	12469	100	27.9
	8	2015-05-27	06:43:28	12498	100	27.7
	9	2015-05-27	06:48:28	12455	100	27.9
	10	2015-05-27	06:53:28	12321	100	28.1
	11	2015-05-27	06:58:28	12429	100	28.3
	12	2015-05-27	07:03:28	12301	100.1	28.5
	13	2015-05-27	07:08:28	12478	100.1	28.6
	14	2015-05-27	07:13:28	12712	100	28.4
	15	2015-05-27	07:18:28	12747	99.9	28.8
	16	2015-05-27	07:23:28	13084	99.9	29.1
	17	2015-05-27	07:28:28	13229	99.9	29.2
	18	2015-05-27	07:33:28	13515	100	29.6
	19	2015-05-27	07:38:28	13959	99.9	29.4
	20	2015-05-27	07:43:28	14344	99.9	29.3
	21	2015-05-27	07:48:28	13921	99.9	28.2
	22	2015-05-27	07:53:28	14004	100	27.3
	23	2015-05-27	07:58:28	14688	100	28.6
	24	2015-05-27	08:03:28	15048	100	29.4
	25	2015-05-27	08:08:28	15124	100	29.8
	26	2015-05-27	08:13:28	14754	99.9	27.9
	27	2015-05-27	08:18:28	15068	100	27.8
	28	2015-05-27	08:23:28	14005	100	27.6
	29	2015-05-27	08:28:28	14511	100	28.7
	30	2015-05-27	08:33:28	14255	100	29.7
	31	2015-05-27	08:38:28	13752	100	29.8
	32	2015-05-27	08:43:28	12617	99.9	28.1
	33	2015-05-27	08:48:28	12730	100	27.6
	34	2015-05-27	08:53:28	13200	100	27.9
	1	2015-05-27	09:21:22	19660	100	28.5
	2	2015-05-27	09:26:22	1952	100	29.1
	3	2015-05-27	09:31:22	1886	100	28.8
	4	2015-05-27	09:36:22	2479	100	28.9
	5	2015-05-27	09:41:22	2836	100	29.5
	6	2015-05-27	09:46:22	2122	100.1	30.7
	7	2015-05-27	09:51:22	2178	100	30.8
	8	2015-05-27	09:56:22	2397	100	30.5
	9	2015-05-27	10:01:22	2223	100	30.4
	10	2015-05-27	10:06:22	2792	100	30.4
	11	2015-05-27	10:11:22	2266	100	30.5
	12	2015-05-27	10:16:22	2392	100	30.6
	13	2015-05-27	10:21:22	2702	100	30.8
	14	2015-05-27	10:26:22	2822	100	31
	15	2015-05-27	10:31:22	2456	100	31.1
	16	2015-05-27	10:36:22	2397	100	31.6
	17	2015-05-27	10:41:22	2424	100.1	31.8
	18	2015-05-27	10:46:22	2727	100	31.5
	19	2015-05-27	10:51:22	2712	100	30.9
	20	2015-05-27	10:56:22	4096	100	31
	21	2015-05-27	11:01:22	3913	100	31.3
	22	2015-05-27	11:06:22	4665	100	31.8
	23	2015-05-27	11:11:22	4788	99.9	31.5
	24	2015-05-27	11:16:22	2250	100	32.4
	25	2015-05-27	11:21:22	2610	100	31.7
	26	2015-05-27	11:26:22	2496	100	31.2
	27	2015-05-27	11:31:22	3078	100	32.2
	28	2015-05-27	11:36:22	2319	100	32.4
	29	2015-05-27	11:41:22	2649	100	32.4
	30	2015-05-27	11:46:22	2339	100	32.4
	31	2015-05-27	11:51:22	2455	100	32.2
	32	2015-05-27	11:56:22	2535	100	32.2
	33	2015-05-27	12:01:22	2535	99.9	32.3
	34	2015-05-27	12:06:22	2500	100	32.3
	35	2015-05-27	12:11:22	2346	100	32.3
	36	2015-05-27	12:16:22	2430	100	32
	37	2015-05-27	12:21:22	2781	100	32.1
	38	2015-05-27	12:26:22	2861	100	32.5
	39	2015-05-27	12:31:22	2882	100	32.5
	40	2015-05-27	12:36:22	2662	99.9	31.7
	41	2015-05-27	12:41:22	2670	100	31.7
	42	2015-05-27	12:46:22	2442	100	31.7
	43	2015-05-27	12:51:22	2430	100	30.9
	44	2015-05-27	12:56:22	2433	100	30.6
	45	2015-05-27	13:01:22	2321	100	30.7
	46	2015-05-27	13:06:22	2220	100	30.5
	47	2015-05-27	13:11:22	2059	100	30.1
	48	2015-05-27	13:16:22	2072	100	30.6
	49	2015-05-27	13:21:22	2459	100	30.9
	50	2015-05-27	13:26:22	2771	100	31.1
	51	2015-05-27	13:31:22	2172	99.9	31.2
	52	2015-05-27	13:36:22	721	59.5	30.2
	53	2015-05-27	13:41:22	947	67.2	29
	54	2015-05-27	13:46:22	2411	100	29
	55	2015-05-27	13:51:22	2483	100	29.5
	56	2015-05-27	13:56:22	1967	100	28.8
	57	2015-05-27	14:01:22	1823	100	29.8
	58	2015-05-27	14:06:22	2008	100	30.6
	59	2015-05-27	14:11:22	2446	100	28.6
	60	2015-05-27	14:16:22	2394	100	27.8
	61	2015-05-27	14:21:22	2423	99.9	28.3
	62	2015-05-27	14:26:22	2795	100	29
	63	2015-05-27	14:31:22	3223	100	29
	64	2015-05-27	14:36:22	3009	100	29.5
	65	2015-05-27	14:41:22	2551	100	30
	66	2015-05-27	14:46:22	2413	100	29.5
	67	2015-05-27	14:51:22	2182	100.1	29.5
	68	2015-05-27	14:56:22	2219	100	29.5
	69	2015-05-27	15:01:22	2194	100	29.5
	70	2015-05-27	15:06:22	1919	100	29.6
	71	2015-05-27	15:11:22	1961	100	30.5
	72	2015-05-27	15:16:22	2191	99.9	30.1
	73	2015-05-27	15:21:22	2538	100	29.5
	74	2015-05-27	15:26:22	2593	100	28.5
	75	2015-05-27	15:31:22	2577	100	29
	76	2015-05-27	15:36:22	2576	100	29.1
	77	2015-05-27	15:41:22	2581	100	28.3
	78	2015-05-27	15:46:22	2085	100	28.8
	79	2015-05-27	15:51:22	1942	100	28.9
	80	2015-05-27	15:56:22	1805	100	28.9
	81	2015-05-27	16:01:22	1792	100	29.6
	82	2015-05-27	16:06:22	2051	99.9	29.1
	83	2015-05-27	16:11:22	2441	100	29.4
	84	2015-05-27	16:16:22	2407	100	29.6
	85	2015-05-27	16:21:22	2278	100	29.7
	86	2015-05-27	16:26:22	2361	100	29.7
	87	2015-05-27	16:31:22	2401	100	30
	88	2015-05-27	16:36:22	2500	100	30.1
	89	2015-05-27	16:41:22	2398	99.9	30.4
	90	2015-05-27	16:46:22	2457	100	30.6
	91	2015-05-27	16:51:22	2312	100	30.5
	92	2015-05-27	16:56:22	2369	100	30.7
	93	2015-05-27	17:01:22	2388	100	30.6
	94	2015-05-27	17:06:22	2220	100.1	30.8
	95	2015-05-27	17:11:22	1932	100.1	30.7
	96	2015-05-27	17:16:22	1814	100.1	30.3
	97	2015-05-27	17:21:22	1783	100	30.1
	98	2015-05-27	17:26:22	1725	100	29.9
	99	2015-05-27	17:31:22	1752	100	29.4
	100	2015-05-27	17:36:22	1740	100	29.2
	101	2015-05-27	17:41:22	1744	100	29
	102	2015-05-27	17:46:22	1733	100.1	28.8
	103	2015-05-27	17:51:22	1793	99.9	28.9
	104	2015-05-27	17:56:22	1747	100	28.8
	105	2015-05-27	18:01:22	1749	100	28.8
	106	2015-05-27	18:06:22	1680	100	28.7
	107	2015-05-27	18:11:22	1742	100	28.7
	108	2015-05-27	18:16:22	1785	100	28.6
	109	2015-05-27	18:21:22	1804	100	28.6
	110	2015-05-27	18:26:22	1779	100	28.7
	111	2015-05-27	18:31:22	1765	100	28.5
	112	2015-05-27	18:36:22	1787	100	28.5
	113	2015-05-27	18:41:22	1791	100	28.5
	114	2015-05-27	18:46:22	1824	100	28.3
	115	2015-05-27	18:51:22	1867	100	28.3
	116	2015-05-27	18:56:22	1814	100	28.3
	117	2015-05-27	19:01:22	1848	100	28.2
	118	2015-05-27	19:06:22	1814	100	28.2
	119	2015-05-27	19:11:22	1734	99.9	28
	120	2015-05-27	19:16:22	1707	100	28
	121	2015-05-27	19:21:22	1698	100	27.9
	122	2015-05-27	19:26:22	1663	100	27.8
	123	2015-05-27	19:31:22	1628	100	27.6
	124	2015-05-27	19:36:22	1620	100	27.5
	125	2015-05-27	19:41:22	1634	100	27.7
	126	2015-05-27	19:46:22	1584	100	29.1
	127	2015-05-27	19:51:22	1639	100	29.6
	128	2015-05-27	19:56:22	1698	100	29.7
	129	2015-05-27	20:01:22	1704	100	28
	130	2015-05-27	20:06:22	64	352.9	26.9
	131	2015-05-27	20:11:22	65	28053.5	26.2
	132	2015-05-27	20:16:22	55	53.7	26.7
	133	2015-05-27	20:21:22	37	50	26.7
	134	2015-05-27	20:26:22	30	64.3	26.5
	135	2015-05-27	20:31:22	24	105609	26.4
	136	2015-05-27	20:36:22	20	49	26.3
	137	2015-05-27	20:41:22	15	155.8	26.1
	138	2015-05-27	20:46:22	10	53.3	26.1
	139	2015-05-27	20:51:22	7	53.3	26
	140	2015-05-27	20:56:22	4	55.2	26
	141	2015-05-27	21:01:22	2	955.2	26.1
	142	2015-05-27	21:06:22	1	76.6	25.9
	143	2015-05-27	21:11:22	0	75.5	25.8
	144	2015-05-27	21:16:22	0	50	25.9
	145	2015-05-27	21:21:22	0	54	25.8
	146	2015-05-27	21:26:22	0	88.3	25.7
	147	2015-05-27	21:31:22	0	17129.6	25.8
	148	2015-05-27	21:36:22	0	488.9	25.9
	149	2015-05-27	21:41:22	0	93.7	25.9
	150	2015-05-27	21:46:22	0	85.4	25.8
	151	2015-05-27	21:51:22	0	1542.6	25.7
	152	2015-05-27	21:56:22	0	841.9	25.7
	153	2015-05-27	22:01:22	0	1041	25.6
	154	2015-05-27	22:06:22	0	1258.7	25.6
	155	2015-05-27	22:11:22	0	126.2	25.7
	156	2015-05-27	22:16:22	0	277.9	25.6
	157	2015-05-27	22:21:22	0	57.2	25.6
	158	2015-05-27	22:26:22	0	47.1	25.7
	159	2015-05-27	22:31:22	0	50.1	25.8
	160	2015-05-27	22:36:22	0	7709.6	25.8
	161	2015-05-27	22:41:22	0	8872.9	25.8
	162	2015-05-27	22:46:22	0	80.8	25.8
	163	2015-05-27	22:51:22	0	962.8	25.8
	164	2015-05-27	22:56:22	0	100.1	25.8
	165	2015-05-27	23:01:22	0	119.9	25.8
	166	2015-05-27	23:06:22	0	103.1	25.7
	167	2015-05-27	23:11:22	0	731.7	25.8
	168	2015-05-27	23:16:22	0	237.7	25.8
	169	2015-05-27	23:21:22	0	380.9	25.8
	170	2015-05-27	23:26:22	0	1813.3	25.8
	171	2015-05-27	23:31:22	0	70426.8	25.8
	172	2015-05-27	23:36:22	0	94.7	25.8
	173	2015-05-27	23:41:22	0	415.4	25.8
	174	2015-05-27	23:46:22	0	10216.9	25.8
	175	2015-05-27	23:51:22	0	105.1	25.8
	176	2015-05-27	23:56:22	0	13563.8	25.8
	177	2015-05-28	00:01:22	0	175.8	25.7
	178	2015-05-28	00:06:22	0	49.8	25.7
	179	2015-05-28	00:11:22	0	106.2	25.6
	180	2015-05-28	00:16:22	0	12094	25.6
	181	2015-05-28	00:21:22	0	68345.8	25.6
	182	2015-05-28	00:26:22	0	71.3	25.6
	183	2015-05-28	00:31:22	0	9199.5	25.6
	184	2015-05-28	00:36:22	0	4586.7	25.6
	185	2015-05-28	00:41:22	0	74	25.6
	186	2015-05-28	00:46:22	0	104.1	25.6
	187	2015-05-28	00:51:22	0	67.4	25.5
	188	2015-05-28	00:56:22	0	57.8	25.5
	189	2015-05-28	01:01:22	0	64.2	25.5
	190	2015-05-28	01:06:22	0	65.9	25.4
	191	2015-05-28	01:11:22	0	51.9	25.5
	192	2015-05-28	01:16:22	0	22772.1	25.4
	193	2015-05-28	01:21:22	0	44.4	25.4
	194	2015-05-28	01:26:22	0	50	25.5
	195	2015-05-28	01:31:22	0	14180.2	25.4
	196	2015-05-28	01:36:22	0	102.4	25.4
	197	2015-05-28	01:41:22	0	57.2	25.5
	198	2015-05-28	01:46:22	0	16891.9	25.5
	199	2015-05-28	01:51:22	0	44.5	25.5
	200	2015-05-28	01:56:22	0	160.1	25.4
	201	2015-05-28	02:01:22	0	89.9	25.4
	202	2015-05-28	02:06:22	0	50	25.4
	203	2015-05-28	02:11:22	0	317.7	25.4
	204	2015-05-28	02:16:22	0	49.9	25.4
	205	2015-05-28	02:21:22	0	55.3	25.3
	206	2015-05-28	02:26:22	0	419.6	25.4
	207	2015-05-28	02:31:22	0	94.6	25.4
	208	2015-05-28	02:36:22	0	11663.5	25.4
	209	2015-05-28	02:41:22	0	177	25.4
	210	2015-05-28	02:46:22	0	233.3	25.3
	211	2015-05-28	02:51:22	0	437.9	25.3
	212	2015-05-28	02:56:22	0	97.3	25.3
	213	2015-05-28	03:01:22	0	227.8	25.3
	214	2015-05-28	03:06:22	0	62.4	25.3
	215	2015-05-28	03:11:22	0	51.7	25.3
	216	2015-05-28	03:16:22	0	70.5	25.2
	217	2015-05-28	03:21:22	0	94.3	25.2
	218	2015-05-28	03:26:22	0	146.1	25.2
	219	2015-05-28	03:31:22	0	1798.7	25.2
	220	2015-05-28	03:36:22	0	25575.3	25.2
	221	2015-05-28	03:41:22	0	9450.8	25.1
	222	2015-05-28	03:46:22	0	70.9	25.1
	223	2015-05-28	03:51:22	0	204.6	25.2
	224	2015-05-28	03:56:22	0	96.2	25
	225	2015-05-28	04:01:22	0	944.6	25.1
	226	2015-05-28	04:06:22	0	72.6	25.1
	227	2015-05-28	04:11:22	0	172.1	24.9
	228	2015-05-28	04:16:22	0	69.3	24.8
	229	2015-05-28	04:21:22	0	70.4	24.7
	230	2015-05-28	04:26:22	0	51.6	24.7
	231	2015-05-28	04:31:22	0	94.7	24.7
	232	2015-05-28	04:36:22	0	67.2	24.6
	233	2015-05-28	04:41:22	0	59.3	24.6
	234	2015-05-28	04:46:22	0	139.1	24.5
	235	2015-05-28	04:51:22	1	67.3	24.4
	236	2015-05-28	04:56:22	3	11340.6	24.4
	237	2015-05-28	05:01:22	5	125	24.3
	238	2015-05-28	05:06:22	9	330.9	24.3
	239	2015-05-28	05:11:22	13	55.5	24.2
	240	2015-05-28	05:16:22	18	55.4	24.2
	241	2015-05-28	05:21:22	23	234.1	24.1
	242	2015-05-28	05:26:22	30	124.1	24
	243	2015-05-28	05:31:22	35	76.7	24
	244	2015-05-28	05:36:22	45	52.1	23.9
	245	2015-05-28	05:41:22	52	64.3	24
	246	2015-05-28	05:46:22	61	69.6	23.9
	247	2015-05-28	05:51:22	67	17688.5	23.9
	248	2015-05-28	05:56:22	77	9951.5	23.9
	249	2015-05-28	06:01:22	83	76.5	24
	250	2015-05-28	06:06:22	1256	100	24.2
	251	2015-05-28	06:11:22	1846	100	25.6
	252	2015-05-28	06:16:22	1840	100	26.1
	253	2015-05-28	06:21:22	1793	100	26.4
	254	2015-05-28	06:26:22	1766	100	26.7
	255	2015-05-28	06:31:22	1787	99.9	27.1
	256	2015-05-28	06:36:22	1798	99.9	27.3
	257	2015-05-28	06:41:22	1800	100.1	27.8
	258	2015-05-28	06:46:22	1779	100	27.9
	259	2015-05-28	06:51:22	1818	100	28
	260	2015-05-28	06:56:22	1915	100	28.3
	261	2015-05-28	07:01:22	1964	100.1	28.7
	262	2015-05-28	07:06:22	2006	100.1	28.7
	263	2015-05-28	07:11:22	1973	100	29
	264	2015-05-28	07:16:22	1961	100	29.2
	265	2015-05-28	07:21:22	1860	100	27.4
	266	2015-05-28	07:26:22	1854	100	27.4
	267	2015-05-28	07:31:22	1886	100	28.9
	268	2015-05-28	07:36:22	1885	99.9	29.4
	269	2015-05-28	07:41:22	1875	100	29
	270	2015-05-28	07:46:22	1898	100	27.8
	271	2015-05-28	07:51:22	1964	100	27.6
	272	2015-05-28	07:56:22	1972	100	27.4
	273	2015-05-28	08:01:22	2016	100	27.6
	274	2015-05-28	08:06:22	2035	100	27.6
	275	2015-05-28	08:11:22	2179	100	29.3
	276	2015-05-28	08:16:22	13168	100	29.4
	277	2015-05-28	08:21:22	13500	100.1	28.1
	278	2015-05-28	08:26:22	13753	100	28.1
	279	2015-05-28	08:31:22	13839	100	28.2
	280	2015-05-28	08:36:22	14438	100	28.3
	281	2015-05-28	08:41:22	14941	100	28.3
	282	2015-05-28	08:46:22	13362	100	28.5
	283	2015-05-28	08:51:22	13161	100	28.4
	284	2015-05-28	08:56:22	14764	100	28.6
	285	2015-05-28	09:01:22	14881	100	28.6
	286	2015-05-28	09:06:22	14950	100	28.7
	287	2015-05-28	09:11:22	14502	100	28.9
	288	2015-05-28	09:16:22	14435	100	29
	289	2015-05-28	09:21:22	15339	100.1	29.1
	290	2015-05-28	09:26:22	16821	99.9	29.4
	291	2015-05-28	09:31:22	17870	100	29.7
	292	2015-05-28	09:36:22	17290	100	30
	293	2015-05-28	09:41:22	17401	100	30.3
	294	2015-05-28	09:46:22	18617	100	30.8
	295	2015-05-28	09:51:22	20437	100.1	31.2
	296	2015-05-28	09:56:22	21127	100	31.8
	297	2015-05-28	10:01:22	22802	100	32.1
	298	2015-05-28	10:06:22	28491	100	32.2
	299	2015-05-28	10:11:22	27948	100	32.1
	300	2015-05-28	10:16:22	43423	100	33.1
	301	2015-05-28	10:21:22	18240	100	34.1
	302	2015-05-28	10:26:22	14146	100	33.1
	303	2015-05-28	10:31:22	14647	100	32.4
	304	2015-05-28	10:36:22	15516	100	32.1
	305	2015-05-28	10:41:22	16572	99.9	31.5
	306	2015-05-28	10:46:22	20199	100	30.7
	307	2015-05-28	10:51:22	19426	100	31.4
	308	2015-05-28	10:56:22	20019	100.1	31.4
	309	2015-05-28	11:01:22	24173	99.9	32.4
	310	2015-05-28	11:06:22	22938	100	32.5
	311	2015-05-28	11:11:22	23908	100	33.6
	312	2015-05-28	11:16:22	20224	100	33.5
	313	2015-05-28	11:21:22	21202	100.1	33.5
	314	2015-05-28	11:26:22	23020	100	33.7
	315	2015-05-28	11:31:22	20688	100	33.8
	316	2015-05-28	11:36:22	20336	100	33.2
	317	2015-05-28	11:41:22	19257	100	32.8
	318	2015-05-28	11:46:22	23929	100	33.4
	319	2015-05-28	11:51:22	22788	100.1	33.9
	320	2015-05-28	11:56:22	21571	100	35.1
	321	2015-05-28	12:01:22	20217	100	34.3
	322	2015-05-28	12:06:22	23771	100.1	34.5
	323	2015-05-28	12:11:22	20646	100	34.6
	324	2015-05-28	12:16:22	22155	100	35.6
	325	2015-05-28	12:21:22	3061	100.1	32.8
	326	2015-05-28	12:26:22	3162	100	30.8
	327	2015-05-28	12:31:22	3185	100	34.4
	328	2015-05-28	12:36:22	3145	100	35.2
	329	2015-05-28	12:41:22	4720	100	35
	330	2015-05-28	12:46:22	6504	100.1	34.3
	331	2015-05-28	12:51:22	6177	100	34.4
	332	2015-05-28	12:56:22	6266	100	34
	333	2015-05-28	13:01:22	7155	100	34.4
	334	2015-05-28	13:06:22	6204	100	35
	335	2015-05-28	13:11:22	7146	100	35.8
	336	2015-05-28	13:16:22	5046	100	35.2
	337	2015-05-28	13:21:22	4668	100	35.8
	338	2015-05-28	13:26:22	3354	100	35.7
	339	2015-05-28	13:31:22	3164	100	36.1
	340	2015-05-28	13:36:22	2938	100	36
	341	2015-05-28	13:41:22	2992	100	35.6
	342	2015-05-28	13:46:22	3072	100	35
	343	2015-05-28	13:51:22	3135	100	35.2
	344	2015-05-28	13:56:22	3236	100	35.6
	345	2015-05-28	14:01:22	3228	99.9	36
	346	2015-05-28	14:06:22	3238	99.9	34.9
	347	2015-05-28	14:11:22	3123	100	34.5
	348	2015-05-28	14:16:22	3196	99.9	33.9
	349	2015-05-28	14:21:22	3225	100	34.4
	350	2015-05-28	14:26:22	3317	100	34.5
	351	2015-05-28	14:31:22	3468	100	34.8
	352	2015-05-28	14:36:22	3774	100	34.7
	353	2015-05-28	14:41:22	4971	100.1	35.7
	354	2015-05-28	14:46:22	5858	100	34.8
	355	2015-05-28	14:51:22	3180	100	33.3
	356	2015-05-28	14:56:22	2918	100	30.6
	357	2015-05-28	15:01:22	3047	100	30.7
	358	2015-05-28	15:06:22	3096	100	32.6
	359	2015-05-28	15:11:22	5738	99.9	33.5
	360	2015-05-28	15:16:22	6037	100	32.6
	361	2015-05-28	15:21:22	5868	100	33.9
	362	2015-05-28	15:26:22	6505	100.1	31.9
	363	2015-05-28	15:31:22	5275	100	32.7
	364	2015-05-28	15:36:22	5569	100	33.6
	365	2015-05-28	15:41:22	4957	100	34.9
	366	2015-05-28	15:46:22	5646	100	33.2
	367	2015-05-28	15:51:22	42120	100.1	34.5
	368	2015-05-28	15:56:22	40404	100.1	35.4
	369	2015-05-28	16:01:22	40355	100	34.4
	370	2015-05-28	16:06:22	40239	100	33.5
	371	2015-05-28	16:11:22	37781	100	31.6
	372	2015-05-28	16:16:22	12907	100	32.9
	373	2015-05-28	16:21:22	12620	100	32.4
	374	2015-05-28	16:26:22	12600	100	31.8
	375	2015-05-28	16:31:22	13675	99.9	33.4
	376	2015-05-28	16:36:22	14318	100	33.8
	377	2015-05-28	16:41:22	11978	100	32.6
	378	2015-05-28	16:46:22	11556	100	31.7
	379	2015-05-28	16:51:22	11364	100	32.5
	380	2015-05-28	16:56:22	11255	100.1	31
	381	2015-05-28	17:01:22	11257	100	32.9
	382	2015-05-28	17:06:22	11011	100.1	34.2
	383	2015-05-28	17:11:22	10798	100	33.3
	384	2015-05-28	17:16:22	10638	100	33.3
	385	2015-05-28	17:21:22	10505	100	33.8
	386	2015-05-28	17:26:22	10517	100	34.1
	387	2015-05-28	17:31:22	10251	100	33.3
	388	2015-05-28	17:36:22	10294	100	33.4
	389	2015-05-28	17:41:22	10084	100	33.1
	390	2015-05-28	17:46:22	10323	100	33.1
	391	2015-05-28	17:51:22	10186	100	33.1
	392	2015-05-28	17:56:22	10302	100	32.5
	393	2015-05-28	18:01:22	9966	100	32.4
	394	2015-05-28	18:06:22	9762	100	32.3
	395	2015-05-28	18:11:22	10379	100	31.9
	396	2015-05-28	18:16:22	11098	100	31.5
	397	2015-05-28	18:21:22	10151	99.9	31.5
	398	2015-05-28	18:26:22	10616	99.9	31.1
	399	2015-05-28	18:31:22	10892	99.9	31.5
	400	2015-05-28	18:36:22	10795	100	30.9
	401	2015-05-28	18:41:22	10528	100	30.7
	402	2015-05-28	18:46:22	9909	100	31.1
	403	2015-05-28	18:51:22	10496	99.9	31
	404	2015-05-28	18:56:22	10433	99.9	30.4
	405	2015-05-28	19:01:22	9804	100	29.9
	406	2015-05-28	19:06:22	9456	100	30.1
	407	2015-05-28	19:11:22	9219	100	30.2
	408	2015-05-28	19:16:22	9223	100	29.6
	409	2015-05-28	19:21:22	9041	99.9	29.5
	410	2015-05-28	19:26:22	9051	99.9	29.7
	411	2015-05-28	19:31:22	8941	100	28.8
	412	2015-05-28	19:36:22	8917	99.9	29.8
	413	2015-05-28	19:41:22	8919	100	29.8
	414	2015-05-28	19:46:22	8833	100	29.8
	415	2015-05-28	19:51:22	8743	100.1	29.7
	416	2015-05-28	19:56:22	9537	100	29.7
	417	2015-05-28	20:01:22	9291	99.9	29.6
	418	2015-05-28	20:06:22	445	90.9	29
	419	2015-05-28	20:11:22	402	1005.6	28.5
	420	2015-05-28	20:16:22	366	16924.6	28.1
	421	2015-05-28	20:21:22	335	915	27.9
	422	2015-05-28	20:26:22	296	50	27.7
	423	2015-05-28	20:31:22	256	976.5	27.5
	424	2015-05-28	20:36:22	198	994.7	27.2
	425	2015-05-28	20:41:22	149	102.4	27.1
	426	2015-05-28	20:46:22	109	115.7	26.9
	427	2015-05-28	20:51:22	80	473.4	26.8
	428	2015-05-28	20:56:22	57	233	26.6
	429	2015-05-28	21:01:22	37	47	26.5
	430	2015-05-28	21:06:22	23	181.4	26.3
	431	2015-05-28	21:11:22	13	189.5	26.2
	432	2015-05-28	21:16:22	7	61.9	26.1
	433	2015-05-28	21:21:22	3	179	26
	434	2015-05-28	21:26:22	0	223.3	25.8
	435	2015-05-28	21:31:22	0	94.4	25.8
	436	2015-05-28	21:36:22	0	8806.6	26.2
	437	2015-05-28	21:41:22	0	28524.4	26.3
	438	2015-05-28	21:46:22	0	225.4	26.2
	439	2015-05-28	21:51:22	0	50	26.2
	440	2015-05-28	21:56:22	0	842.3	26.2
	441	2015-05-28	22:01:22	0	53.3	26.3
	442	2015-05-28	22:06:22	0	66.6	26.2
	443	2015-05-28	22:11:22	0	63301.8	26.2
	444	2015-05-28	22:16:22	0	88716.4	26.2
	445	2015-05-28	22:21:22	0	406.1	26.2
	446	2015-05-28	22:26:22	0	125.8	26.3
	447	2015-05-28	22:31:22	0	49.8	26.2
	448	2015-05-28	22:36:22	0	76.4	26.3
	449	2015-05-28	22:41:22	0	76.7	26.3
	450	2015-05-28	22:46:22	0	5664.2	26.1
	451	2015-05-28	22:51:22	0	72.3	26.2
	452	2015-05-28	22:56:22	0	253.6	26.1
	453	2015-05-28	23:01:22	0	9095.6	26.2
	454	2015-05-28	23:06:22	0	49.8	26.2
	455	2015-05-28	23:11:22	0	69.8	26.1
	456	2015-05-28	23:16:22	0	69.3	26.1
	457	2015-05-28	23:21:22	0	53.4	26.1
	458	2015-05-28	23:26:22	0	73.2	25.9
	459	2015-05-28	23:31:22	0	274.5	25.9
	460	2015-05-28	23:36:22	0	234.8	25.9
	461	2015-05-28	23:41:22	0	63.8	25.8
	462	2015-05-28	23:46:22	0	76	25.7
	463	2015-05-28	23:51:22	0	50	25.5
	464	2015-05-28	23:56:22	0	74.5	25.5
	465	2015-05-29	00:01:22	0	12060.6	25.5
	466	2015-05-29	00:06:22	0	184.2	25.3
	467	2015-05-29	00:11:22	0	47.1	25.3
	468	2015-05-29	00:16:22	0	758.6	25.3
	469	2015-05-29	00:21:22	0	537.5	25.1
	470	2015-05-29	00:26:22	0	955.9	25.2
	471	2015-05-29	00:31:22	0	159.1	25.1
	472	2015-05-29	00:36:22	0	49.9	25
	473	2015-05-29	00:41:22	0	76.5	25
	474	2015-05-29	00:46:22	0	51.5	25
	475	2015-05-29	00:51:22	0	85.7	24.8
	476	2015-05-29	00:56:22	0	50	24.9
	477	2015-05-29	01:01:22	0	53.2	24.8
	478	2015-05-29	01:06:22	0	80	24.7
	479	2015-05-29	01:11:22	0	50	24.7
	480	2015-05-29	01:16:22	0	85.6	24.7
	481	2015-05-29	01:21:22	0	70.3	24.7
	482	2015-05-29	01:26:22	0	101	24.7
	483	2015-05-29	01:31:22	0	109.9	24.5
	484	2015-05-29	01:36:22	0	162.1	24.6
	485	2015-05-29	01:41:22	0	61.8	24.5
	486	2015-05-29	01:46:22	0	100.2	24.6
	487	2015-05-29	01:51:22	0	57.2	24.5
	488	2015-05-29	01:56:22	0	10240.9	24.5
	489	2015-05-29	02:01:22	0	963.4	24.6
	490	2015-05-29	02:06:22	0	98.8	24.6
	491	2015-05-29	02:11:22	0	98.3	24.6
	492	2015-05-29	02:16:22	0	85.3	24.6
	493	2015-05-29	02:21:22	0	346.4	24.7
	494	2015-05-29	02:26:22	0	49.9	24.5
	495	2015-05-29	02:31:22	0	118.4	24.5
	496	2015-05-29	02:36:22	0	847	24.6
	497	2015-05-29	02:41:22	0	107.2	24.4
	498	2015-05-29	02:46:22	0	59.5	24.4
	499	2015-05-29	02:51:22	0	125.1	24.4
	500	2015-05-29	02:56:22	0	96.5	24.3
	501	2015-05-29	03:01:22	0	59.4	24.4
	502	2015-05-29	03:06:22	0	315	24.4
	503	2015-05-29	03:11:22	0	120.3	24.5
	504	2015-05-29	03:16:22	0	86.6	24.4
	505	2015-05-29	03:21:22	0	125.3	24.4
	506	2015-05-29	03:26:22	0	790.7	24.5
	507	2015-05-29	03:31:22	0	50	24.6
	508	2015-05-29	03:36:22	0	13260.4	24.5
	509	2015-05-29	03:41:22	0	4970.9	24.5
	510	2015-05-29	03:46:22	0	108.3	24.5
	511	2015-05-29	03:51:22	0	124.4	24.5
	512	2015-05-29	03:56:22	0	85.9	24.4
	513	2015-05-29	04:01:22	0	72.5	24.3
	514	2015-05-29	04:06:22	0	87.1	24.4
	515	2015-05-29	04:11:22	0	960.8	24.3
	516	2015-05-29	04:16:22	0	95.4	24.3
	517	2015-05-29	04:21:22	0	108.7	24.2
	518	2015-05-29	04:26:22	0	57.5	24.3
	519	2015-05-29	04:31:22	0	81.3	24.3
	520	2015-05-29	04:36:22	1	832.7	24.3
	521	2015-05-29	04:41:22	2	976.1	24.2
	522	2015-05-29	04:46:22	6	49.9	24.2
	523	2015-05-29	04:51:22	9	59.3	24.3
	524	2015-05-29	04:56:22	20	336.4	24.4
	525	2015-05-29	05:01:22	41	68.9	24.4
	526	2015-05-29	05:06:22	71	216	24.4
	527	2015-05-29	05:11:22	111	50	24.4
	528	2015-05-29	05:16:22	150	50	24.4
	529	2015-05-29	05:21:22	191	100.6	24.4
	530	2015-05-29	05:26:22	249	145.9	24.3
	531	2015-05-29	05:31:22	303	1901.2	24.3
	532	2015-05-29	05:36:22	347	81.2	24.1
	533	2015-05-29	05:41:22	393	95.3	24.2
	534	2015-05-29	05:46:22	465	107.5	24.2
	535	2015-05-29	05:51:22	536	101.4	24.1
	536	2015-05-29	05:56:22	573	286	24.2
	537	2015-05-29	06:01:22	596	69.6	24.2
	538	2015-05-29	06:06:22	5884	100	24.5
	539	2015-05-29	06:11:22	9320	100	25.6
	540	2015-05-29	06:16:22	9128	100	26
	541	2015-05-29	06:21:22	9599	100	26.2
	542	2015-05-29	06:26:22	9502	100	26.9
	543	2015-05-29	06:31:22	9626	100	27.7
	544	2015-05-29	06:36:22	9590	100	28
	545	2015-05-29	06:41:22	9720	100	28.1
	546	2015-05-29	06:46:22	9849	100	28.5
	547	2015-05-29	06:51:22	9692	100	28.9
	548	2015-05-29	06:56:22	9874	100	28
	549	2015-05-29	07:01:22	9750	100.2	27.9
	550	2015-05-29	07:06:22	9989	100.1	27.9
	551	2015-05-29	07:11:22	9716	100	28
	552	2015-05-29	07:16:22	9834	100	28.1
	553	2015-05-29	07:21:22	10184	100	28.3
	554	2015-05-29	07:26:22	10467	100	28.5
	555	2015-05-29	07:31:22	10860	100	28.9
	556	2015-05-29	07:36:22	10410	100	29.2
	557	2015-05-29	07:41:22	10628	99.9	29.4
	558	2015-05-29	07:46:22	11030	100	29.7
	559	2015-05-29	07:51:22	11025	100	30
	560	2015-05-29	07:56:22	2271	99.9	30.3
	561	2015-05-29	08:01:22	2179	100	30.7
	562	2015-05-29	08:06:22	2325	100	30.9
	563	2015-05-29	08:11:22	2096	100	31.2
	564	2015-05-29	08:16:22	2205	99.9	31.3
	565	2015-05-29	08:21:22	2308	100	31.9
	566	2015-05-29	08:26:22	2336	99.9	32.4
	567	2015-05-29	08:31:22	2384	99.9	31.6
	568	2015-05-29	08:36:22	2359	100	32.4
	569	2015-05-29	08:41:22	2426	100	32.6
	570	2015-05-29	08:46:22	2398	99.9	33
	571	2015-05-29	08:51:22	2442	100	33.2
	572	2015-05-29	08:56:22	2440	100	33.6
	573	2015-05-29	09:01:22	2442	99.9	34.1
	574	2015-05-29	09:06:22	2504	100	34.3
	575	2015-05-29	09:11:22	2693	100	34.7
	576	2015-05-29	09:16:22	2790	100	35.2
	577	2015-05-29	09:21:22	2800	100	33.8
	578	2015-05-29	09:26:22	2897	100	33.6
	579	2015-05-29	09:31:22	2796	100	33.2
	580	2015-05-29	09:36:22	2988	100	33.3
	581	2015-05-29	09:41:22	2925	100	33.6
	582	2015-05-29	09:46:22	2983	100	33.6
	583	2015-05-29	09:51:22	3008	100	33.6
	584	2015-05-29	09:56:22	3064	100	33.5
	585	2015-05-29	10:01:22	3152	100	33.9
	586	2015-05-29	10:06:22	3150	100	33.8
	587	2015-05-29	10:11:22	3264	100	34.1
	588	2015-05-29	10:16:22	3235	100	34.6
	589	2015-05-29	10:21:22	3194	100	34.4
	590	2015-05-29	10:26:22	3122	100	34.1
	591	2015-05-29	10:31:22	3227	100	34.6
	592	2015-05-29	10:36:22	2930	100	34.1
	593	2015-05-29	10:41:22	3870	100.1	34.3
	594	2015-05-29	10:46:22	3690	100	34.3
	595	2015-05-29	10:51:22	4046	100	34.5
	596	2015-05-29	10:56:22	4070	100	35.6
	597	2015-05-29	11:01:22	3434	100	35.5
	598	2015-05-29	11:06:22	3308	100	34.7
	599	2015-05-29	11:11:22	3845	100	35.7
	600	2015-05-29	11:16:22	4145	100	36
	601	2015-05-29	11:21:22	3667	100	36.4
	602	2015-05-29	11:26:22	3836	100	37.5
	603	2015-05-29	11:31:22	4312	100	36.8
	604	2015-05-29	11:36:22	3091	100	36.4
	605	2015-05-29	11:41:22	2911	100	35.3
	606	2015-05-29	11:46:22	2859	100	34.4
	607	2015-05-29	11:51:22	3553	100	36.3
	608	2015-05-29	11:56:22	3880	100	36.8
	609	2015-05-29	12:01:22	4048	100	36.8
	610	2015-05-29	12:06:22	4398	100	37.1
	611	2015-05-29	12:11:22	3556	100	37.2
	612	2015-05-29	12:16:22	4042	100	36.6
	613	2015-05-29	12:21:22	3664	100	36
	614	2015-05-29	12:26:22	3289	100	36
	615	2015-05-29	12:31:22	3106	100	35.9
	616	2015-05-29	12:36:22	5259	100.1	36.4
	617	2015-05-29	12:41:22	7336	100	37.2
	618	2015-05-29	12:46:22	3009	100	36.3
	619	2015-05-29	12:51:22	2746	100.1	35.5
	620	2015-05-29	12:56:22	4077	100.1	30.5
	621	2015-05-29	13:01:22	3832	100	30.6
	622	2015-05-29	13:06:22	3802	100	30.8
	623	2015-05-29	13:11:22	3573	100	31.4
	624	2015-05-29	13:16:22	3709	100	32.3
	625	2015-05-29	13:21:22	54100	1.1	34.4
	626	2015-05-29	13:26:22	49434	1	37.2
	627	2015-05-29	13:31:22	53755	1	38.1
	628	2015-05-29	13:36:22	46674	64	38.5
	629	2015-05-29	13:41:22	49330	1	39.1
	630	2015-05-29	13:46:22	24621	100	39.2
	631	2015-05-29	13:51:22	22374	100.1	39.7
	632	2015-05-29	13:56:22	20718	100	40.1
	633	2015-05-29	14:01:22	20081	100.1	40.3
	634	2015-05-29	14:06:22	19357	99.9	39.1
	635	2015-05-29	14:11:22	19604	99.9	38.5
	636	2015-05-29	14:16:22	20302	100	38.1
	637	2015-05-29	14:21:22	21068	100	38.2
	638	2015-05-29	14:26:22	21651	100	38.1
	639	2015-05-29	14:31:22	34578	100	38.7
	640	2015-05-29	14:36:22	41660	100	38.8
	641	2015-05-29	14:41:22	36333	100	39
	642	2015-05-29	14:46:22	20361	100	37.6
	643	2015-05-29	14:51:22	14871	100	36.3
	644	2015-05-29	14:56:22	18708	100	36.2
	645	2015-05-29	15:01:22	18537	100	35.8
	646	2015-05-29	15:06:22	18024	100	34.8
	647	2015-05-29	15:11:22	18425	99.9	35.1
	648	2015-05-29	15:16:22	19108	100	35.2
	649	2015-05-29	15:21:22	18203	100	34.7
	650	2015-05-29	15:26:22	20463	100	34.9
	651	2015-05-29	15:31:22	20623	100	34.4
	652	2015-05-29	15:36:22	18292	100	34.1
	653	2015-05-29	15:41:22	18024	100	33.9
	654	2015-05-29	15:46:22	15950	100	34
	655	2015-05-29	15:51:22	15458	100	33.3
	656	2015-05-29	15:56:22	15440	100	32.6
	657	2015-05-29	16:01:22	18495	100	33.1
	658	2015-05-29	16:06:22	16298	100	32.6
	659	2015-05-29	16:11:22	16364	100	33
	660	2015-05-29	16:16:22	14149	99.9	31.9
	661	2015-05-29	16:21:22	14052	100	32.1
	662	2015-05-29	16:26:22	12481	99.8	31.4
	663	2015-05-29	16:31:22	13076	99.9	31.2
	664	2015-05-29	16:36:22	13672	100	30.9
	665	2015-05-29	16:41:22	12865	99.9	31
	666	2015-05-29	16:46:22	13404	100	32.2
	667	2015-05-29	16:51:22	12572	100	32.5
	668	2015-05-29	16:56:22	11829	100.1	32.1
	669	2015-05-29	17:01:22	12507	100	32.3
	670	2015-05-29	17:06:22	11372	100	31.5
	671	2015-05-29	17:11:22	11775	100	31.2
	672	2015-05-29	17:16:22	14773	100	29.6
	673	2015-05-29	17:21:22	13872	100	29.6
	674	2015-05-29	17:26:22	13348	100	30.3
	675	2015-05-29	17:31:22	16940	100	29.8
	676	2015-05-29	17:36:22	15265	100	30.6
	677	2015-05-29	17:41:22	14888	100	30.6
	678	2015-05-29	17:46:22	14696	100	30.7
	679	2015-05-29	17:51:22	13931	100	30.5
	680	2015-05-29	17:56:22	13979	100	31
	681	2015-05-29	18:01:22	12802	100.1	31.2
	682	2015-05-29	18:06:22	13220	100.1	30.8
	683	2015-05-29	18:11:22	13181	100	30.8
	684	2015-05-29	18:16:22	12490	100	31.2
	685	2015-05-29	18:21:22	12310	100	31.4
	686	2015-05-29	18:26:22	12438	100	31.4
	687	2015-05-29	18:31:22	12884	100	31.3
	688	2015-05-29	18:36:22	13396	100.1	30.9
	689	2015-05-29	18:41:22	13147	100.1	30.9
	690	2015-05-29	18:46:22	12221	100	30.9
	691	2015-05-29	18:51:22	12383	100	30.8
	692	2015-05-29	18:56:22	13282	100	30.6
	693	2015-05-29	19:01:22	11947	99.9	30.3
	694	2015-05-29	19:06:22	11320	100	30.4
	695	2015-05-29	19:11:22	11294	100	30.5
	696	2015-05-29	19:16:22	11751	100	30.7
	697	2015-05-29	19:21:22	12883	100	30.7
	698	2015-05-29	19:26:22	12354	100	30.8
	699	2015-05-29	19:31:22	12098	100	30.7
	700	2015-05-29	19:36:22	11934	100	30.6
	701	2015-05-29	19:41:22	11592	100.1	30.6
	702	2015-05-29	19:46:22	11311	100	30.5
	703	2015-05-29	19:51:22	11380	100.1	30.4
	704	2015-05-29	19:56:22	11486	100.1	30.3
	705	2015-05-29	20:01:22	11421	100.1	30.3
	706	2015-05-29	20:06:22	625	186	29.5
	707	2015-05-29	20:11:22	661	81.1	29.1
	708	2015-05-29	20:16:22	560	441.4	29
	709	2015-05-29	20:21:22	316	189	28.7
	710	2015-05-29	20:26:22	248	337.6	28.4
	711	2015-05-29	20:31:22	236	116.2	28.3
	712	2015-05-29	20:36:22	206	429.7	28
	713	2015-05-29	20:41:22	171	107.8	27.9
	714	2015-05-29	20:46:22	123	117.2	27.7
	715	2015-05-29	20:51:22	92	208.1	27.5
	716	2015-05-29	20:56:22	65	70.2	27.4
	717	2015-05-29	21:01:22	47	803.7	27.3
	718	2015-05-29	21:06:22	28	502.8	27.2
	719	2015-05-29	21:11:22	15	81.8	27
	720	2015-05-29	21:16:22	9	8037.9	26.9
	721	2015-05-29	21:21:22	4	124.8	26.8
	722	2015-05-29	21:26:22	1	67.5	26.7
	723	2015-05-29	21:31:22	0	750.2	26.6
	724	2015-05-29	21:36:22	0	808.7	26.5
	725	2015-05-29	21:41:22	0	162.9	26.3
	726	2015-05-29	21:46:22	0	556.7	26.2
	727	2015-05-29	21:51:22	0	8886.7	26.1
	728	2015-05-29	21:56:22	0	182.8	26
	729	2015-05-29	22:01:22	0	107.5	25.9
	730	2015-05-29	22:06:22	0	62.3	25.7
	731	2015-05-29	22:11:22	0	21308.7	26.1
	732	2015-05-29	22:16:22	0	54.9	26.1
	733	2015-05-29	22:21:22	0	567.4	26.2
	734	2015-05-29	22:26:22	0	109.5	26.1
	735	2015-05-29	22:31:22	0	49.8	26.2
	736	2015-05-29	22:36:22	0	61.4	26.1
	737	2015-05-29	22:41:22	0	181	26.2
	738	2015-05-29	22:46:22	0	69.6	26.2
	739	2015-05-29	22:51:22	0	550.9	26.3
	740	2015-05-29	22:56:22	0	55.1	26.2
	741	2015-05-29	23:01:22	0	64.1	25.8
	742	2015-05-29	23:06:22	0	234.5	25.5
	743	2015-05-29	23:11:22	0	146.7	25.3
	744	2015-05-29	23:16:22	0	61.4	25.2
	745	2015-05-29	23:21:22	0	95.9	25.2
	746	2015-05-29	23:26:22	0	452.9	25
	747	2015-05-29	23:31:22	0	124.1	24.9
	748	2015-05-29	23:36:22	0	1604.9	24.8
	749	2015-05-29	23:41:22	0	805.8	24.6
	750	2015-05-29	23:46:22	0	53.5	24.5
	751	2015-05-29	23:51:22	0	185.5	24.5
	752	2015-05-29	23:56:22	0	12597.7	24.6
	753	2015-05-30	00:01:22	0	124.5	24.6
	754	2015-05-30	00:06:22	0	217.9	24.6
	755	2015-05-30	00:11:22	0	57	24.6
	756	2015-05-30	00:16:22	0	165.4	24.6
	757	2015-05-30	00:21:22	0	11780	24.5
	758	2015-05-30	00:26:22	0	171.3	24.4
	759	2015-05-30	00:31:22	0	80.8	24.5
	760	2015-05-30	00:36:22	0	94.8	24.7
	761	2015-05-30	00:41:22	0	50	24.6
	762	2015-05-30	00:46:22	0	57.8	24.5
	763	2015-05-30	00:51:22	0	931.7	24.5
	764	2015-05-30	00:56:22	0	50	24.7
	765	2015-05-30	01:01:22	0	106.5	24.6
	766	2015-05-30	01:06:22	0	770.5	24.5
	767	2015-05-30	01:11:22	0	76.2	24.6
	768	2015-05-30	01:16:22	0	408.5	24.6
	769	2015-05-30	01:21:22	0	57	24.4
	770	2015-05-30	01:26:22	0	95.6	24.4
	771	2015-05-30	01:31:22	0	70.3	24.5
	772	2015-05-30	01:36:22	0	72.7	24.4
	773	2015-05-30	01:41:22	0	95.8	24.2
	774	2015-05-30	01:46:22	0	238	24.1
	775	2015-05-30	01:51:22	0	99.8	24.1
	776	2015-05-30	01:56:22	0	196.5	23.9
	777	2015-05-30	02:01:22	0	88.9	23.9
	778	2015-05-30	02:06:22	0	538	23.8
	779	2015-05-30	02:11:22	0	937.6	23.8
	780	2015-05-30	02:16:22	0	137.1	23.7
	781	2015-05-30	02:21:22	0	144.8	23.8
	782	2015-05-30	02:26:22	0	80.2	23.7
	783	2015-05-30	02:31:22	0	182.6	23.9
	784	2015-05-30	02:36:22	0	405	23.9
	785	2015-05-30	02:41:22	0	69.7	24
	786	2015-05-30	02:46:22	0	420.4	24.1
	787	2015-05-30	02:51:22	0	84.2	24.1
	788	2015-05-30	02:56:22	0	62.1	24.1
	789	2015-05-30	03:01:22	0	889.7	24.1
	790	2015-05-30	03:06:22	0	995.9	24
	791	2015-05-30	03:11:22	0	1005.6	24.1
	792	2015-05-30	03:16:22	0	226.7	24.1
	793	2015-05-30	03:21:22	0	346.2	24
	794	2015-05-30	03:26:22	0	164.8	23.9
	795	2015-05-30	03:31:22	0	164.4	23.9
	796	2015-05-30	03:36:22	0	872.6	24
	797	2015-05-30	03:41:22	0	10967.3	23.9
	798	2015-05-30	03:46:22	0	84.2	23.7
	799	2015-05-30	03:51:22	0	283.1	23.7
	800	2015-05-30	03:56:22	0	537.6	23.6
	801	2015-05-30	04:01:22	0	101.2	23.5
	802	2015-05-30	04:06:22	0	50	23.6
	803	2015-05-30	04:11:22	0	84.6	23.6
	804	2015-05-30	04:16:22	0	288.3	23.5
	805	2015-05-30	04:21:22	0	85.3	23.3
	806	2015-05-30	04:26:22	0	891.5	23.4
	807	2015-05-30	04:31:22	1	123.1	23.2
	808	2015-05-30	04:36:22	3	68.6	23.2
	809	2015-05-30	04:41:22	6	59.3	23.2
	810	2015-05-30	04:46:22	11	12422.6	23.3
	811	2015-05-30	04:51:22	19	582.8	23.2
	812	2015-05-30	04:56:22	30	163.8	23.2
	813	2015-05-30	05:01:22	50	330.7	23.2
	814	2015-05-30	05:06:22	83	51.7	23.1
	815	2015-05-30	05:11:22	128	1821.4	23.1
	816	2015-05-30	05:16:22	188	77.1	23.2
	817	2015-05-30	05:21:22	250	4117.7	23.2
	818	2015-05-30	05:26:22	338	149.3	23.2
	819	2015-05-30	05:31:22	401	439.5	23.4
	820	2015-05-30	05:36:22	504	125.4	23.3
	821	2015-05-30	05:41:22	562	616.6	23.3
	822	2015-05-30	05:46:22	695	270.7	23.4
	823	2015-05-30	05:51:22	701	821.7	23.5
	824	2015-05-30	05:56:22	840	237	23.6
	825	2015-05-30	06:01:22	862	2005.8	23.7
	826	2015-05-30	06:06:22	8207	100.1	24
	827	2015-05-30	06:11:22	11764	100	25.1
	828	2015-05-30	06:16:22	11749	100	25.6
	829	2015-05-30	06:21:22	11829	100	26
	830	2015-05-30	06:26:22	11914	100	26.2
	831	2015-05-30	06:31:22	12164	100.1	27
	832	2015-05-30	06:36:22	12412	100	27.5
	833	2015-05-30	06:41:22	12769	100	27.9
	834	2015-05-30	06:46:22	12746	100	28.2
	835	2015-05-30	06:51:22	12564	100	28.4
	836	2015-05-30	06:56:22	12072	100	28.5
	837	2015-05-30	07:01:22	12107	100.1	28.6
	838	2015-05-30	07:06:22	12224	100.1	28.7
	839	2015-05-30	07:11:22	13225	100	28.3
	840	2015-05-30	07:16:22	12133	100	28.1
	841	2015-05-30	07:21:22	12009	100	27.8
	842	2015-05-30	07:26:22	12897	99.9	28.1
	843	2015-05-30	07:31:22	13160	100	28.4
	844	2015-05-30	07:36:22	13015	100	28.9
	845	2015-05-30	07:41:22	13121	99.9	29.1
	846	2015-05-30	07:46:22	13351	100	29.6
	847	2015-05-30	07:51:22	13693	100	30.1
	848	2015-05-30	07:56:22	13800	100	30.5
	849	2015-05-30	08:01:22	14051	100.2	31
	850	2015-05-30	08:06:22	13997	100	31.5
	851	2015-05-30	08:11:22	14275	100	31.9
	852	2015-05-30	08:16:22	14218	100	32.2
	853	2015-05-30	08:21:22	14690	100	32.9
	854	2015-05-30	08:26:22	15283	100	33.2
	855	2015-05-30	08:31:22	16351	100	33.8
	856	2015-05-30	08:36:22	15311	99.9	34.1
	857	2015-05-30	08:41:22	17254	100	34.4
	858	2015-05-30	08:46:22	15960	100	34.5
	859	2015-05-30	08:51:22	17719	100	35.2
	860	2015-05-30	08:56:22	17356	100	35.7
	861	2015-05-30	09:01:22	19106	100	34.2
	862	2015-05-30	09:06:22	17150	100	33.1
	863	2015-05-30	09:11:22	15841	100.1	34.7
	864	2015-05-30	09:16:22	15270	99.9	34.6
	865	2015-05-30	09:21:22	17807	100	35.5
	866	2015-05-30	09:26:22	19896	99.9	34.7
	867	2015-05-30	09:31:22	18402	100	33.3
	868	2015-05-30	09:36:22	14168	100	32.4
	869	2015-05-30	09:41:22	11673	100	32.3
	870	2015-05-30	09:46:22	11312	100	32.8
	871	2015-05-30	09:51:22	12347	100	32.6
	872	2015-05-30	09:56:22	12133	100	32.2
	873	2015-05-30	10:01:22	13446	99.9	32.1
	874	2015-05-30	10:06:22	12810	99.9	31.9
	875	2015-05-30	10:11:22	13789	100	31.8
	876	2015-05-30	10:16:22	14170	100	31.5
	877	2015-05-30	10:21:22	12599	100	31.4
	878	2015-05-30	10:26:22	12520	100	31.1
	879	2015-05-30	10:31:22	14034	99.9	31.1
	880	2015-05-30	10:36:22	13932	100	30.8
	881	2015-05-30	10:41:22	12228	100	30.5
	882	2015-05-30	10:46:22	13034	100	30.1
	883	2015-05-30	10:51:22	12662	100	30
	884	2015-05-30	10:56:22	13343	100	29.8
	885	2015-05-30	11:01:22	12303	100	29.3
	886	2015-05-30	11:06:22	12310	100	29
	887	2015-05-30	11:11:22	12874	100.1	28.7
	888	2015-05-30	11:16:22	12546	100	28.7
	889	2015-05-30	11:21:22	12718	100	28.5
	890	2015-05-30	11:26:22	13413	100	28.4
	891	2015-05-30	11:31:22	14156	100	28.5
	892	2015-05-30	11:36:22	13289	100.1	28.3
	893	2015-05-30	11:41:22	13080	100	28.3
	894	2015-05-30	11:46:22	14080	100.1	28.2
	895	2015-05-30	11:51:22	15046	100	28.4
	896	2015-05-30	11:56:22	14637	100	28.6
	897	2015-05-30	12:01:22	13949	100.1	28.7
	898	2015-05-30	12:06:22	12747	100	28.8
	899	2015-05-30	12:11:22	13050	100	28.7
	900	2015-05-30	12:16:22	12617	100	28.8
	901	2015-05-30	12:21:22	12849	100.1	28.8
	902	2015-05-30	12:26:22	13299	100.1	28.8
	903	2015-05-30	12:31:22	12770	99.9	28.8
	904	2015-05-30	12:36:22	12693	100	28.9
	905	2015-05-30	12:41:22	13141	100	28.9
	906	2015-05-30	12:46:22	12702	100	28.9
	907	2015-05-30	12:51:22	13543	100	28.8
	908	2015-05-30	12:56:22	13424	100	28.9
	909	2015-05-30	13:01:22	13442	99.9	29
	910	2015-05-30	13:06:22	17027	100	29.1
	911	2015-05-30	13:11:22	19582	100	29.6
	912	2015-05-30	13:16:22	18720	100	29.9
	913	2015-05-30	13:21:22	23250	100	30.6
	914	2015-05-30	13:26:22	40197	99.9	31.8
	915	2015-05-30	13:31:22	28438	100.1	32.6
	916	2015-05-30	13:36:22	31789	100.1	32.8
	917	2015-05-30	13:41:22	29950	100	33.7
	918	2015-05-30	13:46:22	24808	100	34.2
	919	2015-05-30	13:51:22	21993	100	34.1
	920	2015-05-30	13:56:22	22373	100.1	34
	921	2015-05-30	14:01:22	19993	99.9	33.5
	922	2015-05-30	14:06:22	21649	100	33.2
	923	2015-05-30	14:11:22	20892	100	33.2
	924	2015-05-30	14:16:22	21370	100	33
	925	2015-05-30	14:21:22	19779	100	32.5
	926	2015-05-30	14:26:22	19905	100	32.6
	927	2015-05-30	14:31:22	21447	99.9	33.1
	928	2015-05-30	14:36:22	19427	100	32.5
	929	2015-05-30	14:41:22	17155	100	32.3
	930	2015-05-30	14:46:22	17835	100	32.2
	931	2015-05-30	14:51:22	18613	100	32.1
	932	2015-05-30	14:56:22	17751	100	32
	933	2015-05-30	15:01:22	17619	100	31.7
	934	2015-05-30	15:06:22	18485	100	31.4
	935	2015-05-30	15:11:22	18725	100	31.1
	936	2015-05-30	15:16:22	19035	100	30.7
	937	2015-05-30	15:21:22	16672	100	31.1
	938	2015-05-30	15:26:22	15791	100	30.5
	939	2015-05-30	15:31:22	16516	100	30.3
	940	2015-05-30	15:36:22	23123	100	30.8
	941	2015-05-30	15:41:22	17963	100	30.6
	942	2015-05-30	15:46:22	19737	100	30.9
	943	2015-05-30	15:51:22	20622	100	31.2
	944	2015-05-30	15:56:22	21864	100.1	31.4
	945	2015-05-30	16:01:22	18610	100	31.5
	946	2015-05-30	16:06:22	19760	100	32
	947	2015-05-30	16:11:22	18221	100	31.4
	948	2015-05-30	16:16:22	18631	100	32.3
	949	2015-05-30	16:21:22	16575	100	32.3
	950	2015-05-30	16:26:22	16614	100	32
	951	2015-05-30	16:31:22	16091	100	32
	952	2015-05-30	16:36:22	16719	99.9	32.4
	953	2015-05-30	16:41:22	16669	100	32.6
	954	2015-05-30	16:46:22	16103	100	32
	955	2015-05-30	16:51:22	15916	99.9	31.7
	956	2015-05-30	16:56:22	16909	100	31.5
	957	2015-05-30	17:01:22	16882	100.1	31.8
	958	2015-05-30	17:06:22	15971	100.1	31.6
	959	2015-05-30	17:11:22	15965	100	31.3
	960	2015-05-30	17:16:22	15573	100	31.4
	961	2015-05-30	17:21:22	16829	100	31.2
	962	2015-05-30	17:26:22	17343	100	31.5
	963	2015-05-30	17:31:22	16186	100.1	31.6
	964	2015-05-30	17:36:22	15150	100	31.3
	965	2015-05-30	17:41:22	15979	100	31.1
	966	2015-05-30	17:46:22	16731	100	31.3
	967	2015-05-30	17:51:22	15883	99.9	30.6
	968	2015-05-30	17:56:22	15480	100	30.8
	969	2015-05-30	18:01:22	14734	100	30.4
	970	2015-05-30	18:06:22	14618	100	30.4
	971	2015-05-30	18:11:22	14614	100	30.3
	972	2015-05-30	18:16:22	13334	100.1	29.6
	973	2015-05-30	18:21:22	13855	100	29.1
	974	2015-05-30	18:26:22	13829	100	30.4
	975	2015-05-30	18:31:22	13487	100	30.6
	976	2015-05-30	18:36:22	13833	100.1	30.5
	977	2015-05-30	18:41:22	12981	100	30.5
	978	2015-05-30	18:46:22	12700	100	30.3
	979	2015-05-30	18:51:22	12489	100.1	30.2
	980	2015-05-30	18:56:22	11980	100	30
	981	2015-05-30	19:01:22	12108	100.1	29.9
	982	2015-05-30	19:06:22	12312	100.1	29.8
	983	2015-05-30	19:11:22	12446	100	29.6
	984	2015-05-30	19:16:22	12656	100	29.7
	985	2015-05-30	19:21:22	12760	100.1	29.5
	986	2015-05-30	19:26:22	13407	100.1	29.6
	987	2015-05-30	19:31:22	12815	100.1	29.6
	988	2015-05-30	19:36:22	12658	100	29.6
	989	2015-05-30	19:41:22	12336	99.9	29.5
	990	2015-05-30	19:46:22	12201	100	29.4
	991	2015-05-30	19:51:22	12327	100	29.3
	992	2015-05-30	19:56:22	12568	100	29.3
	993	2015-05-30	20:01:22	12234	100.1	29.1
	994	2015-05-30	20:06:22	1258	806.2	28.2
	995	2015-05-30	20:11:22	1000	407.7	27.9
	996	2015-05-30	20:16:22	768	5108.7	27.6
	997	2015-05-30	20:21:22	588	236.4	27.2
	998	2015-05-30	20:26:22	474	451	27
	999	2015-05-30	20:31:22	358	106.7	26.7
	1000	2015-05-30	20:36:22	282	73.4	26.5
	1001	2015-05-30	20:41:22	208	101.8	26.3
	1002	2015-05-30	20:46:22	137	205.4	26.1
	1003	2015-05-30	20:51:22	88	50	25.9
	1004	2015-05-30	20:56:22	65	412.6	26
	1005	2015-05-30	21:01:22	42	232.8	25.9
	1006	2015-05-30	21:06:22	27	53.4	25.8
	1007	2015-05-30	21:11:22	17	760.6	25.7
	1008	2015-05-30	21:16:22	9	215.6	25.6
	1009	2015-05-30	21:21:22	4	89.4	25.7
	1010	2015-05-30	21:26:22	1	146.6	25.6
	1011	2015-05-30	21:31:22	0	94.6	25.5
	1012	2015-05-30	21:36:22	0	51.6	25.4
	1013	2015-05-30	21:41:22	0	106.9	25.3
	1014	2015-05-30	21:46:22	0	80.9	25.2
	1015	2015-05-30	21:51:22	0	928.7	25.2
	1016	2015-05-30	21:56:22	0	932.8	25.2
	1017	2015-05-30	22:01:22	0	225.3	25.2
	1018	2015-05-30	22:06:22	0	73.1	25.2
	1019	2015-05-30	22:11:22	0	24217.8	25
	1020	2015-05-30	22:16:22	0	132.5	25
	1021	2015-05-30	22:21:22	0	64	24.8
	1022	2015-05-30	22:26:22	0	593.3	24.7
	1023	2015-05-30	22:31:22	0	152.1	24.5
	1024	2015-05-30	22:36:22	0	13371.3	24.5
	1025	2015-05-30	22:41:22	0	10234.7	24.5
	1026	2015-05-30	22:46:22	0	69.7	24.4
	1027	2015-05-30	22:51:22	0	122.8	24.4
	1028	2015-05-30	22:56:22	0	1444.5	24.3
	1029	2015-05-30	23:01:22	0	59.1	24.3
	1030	2015-05-30	23:06:22	0	235.4	24.3
	1031	2015-05-30	23:11:22	0	115.7	24.1
	1032	2015-05-30	23:16:22	0	73.9	24.1
	1033	2015-05-30	23:21:22	0	941.1	24.1
	1034	2015-05-30	23:26:22	0	94.5	24.1
	1035	2015-05-30	23:31:22	0	269.5	24.1
	1036	2015-05-30	23:36:22	0	505.6	24
	1037	2015-05-30	23:41:22	0	1469.9	24
	1038	2015-05-30	23:46:22	0	178.1	23.9
	1039	2015-05-30	23:51:22	0	59.5	23.8
	1040	2015-05-30	23:56:22	0	73.3	23.8
	1041	2015-05-31	00:01:22	0	775.1	23.7
	1042	2015-05-31	00:06:22	0	813.5	23.7
	1043	2015-05-31	00:11:22	0	502.8	23.7
	1044	2015-05-31	00:16:22	0	785.7	23.6
	1045	2015-05-31	00:21:22	0	64.3	23.6
	1046	2015-05-31	00:26:22	0	588.4	23.5
	1047	2015-05-31	00:31:22	0	179.5	23.4
	1048	2015-05-31	00:36:22	0	859.6	23.4
	1049	2015-05-31	00:41:22	0	49.9	23.4
	1050	2015-05-31	00:46:22	0	70.8	23.4
	1051	2015-05-31	00:51:22	0	493.4	23.1
	1052	2015-05-31	00:56:22	0	66.7	23.1
	1053	2015-05-31	01:01:22	0	986.2	23.1
	1054	2015-05-31	01:06:22	0	36738.3	23.1
	1055	2015-05-31	01:11:22	0	100	23.1
	1056	2015-05-31	01:16:22	0	149	23.1
	1057	2015-05-31	01:21:22	0	234.3	23
	1058	2015-05-31	01:26:22	0	537.4	23
	1059	2015-05-31	01:31:22	0	461.2	22.9
	1060	2015-05-31	01:36:22	0	73.9	22.8
	1061	2015-05-31	01:41:22	0	346.9	22.8
	1062	2015-05-31	01:46:22	0	205.8	22.8
	1063	2015-05-31	01:51:22	0	94.2	22.8
	1064	2015-05-31	01:56:22	0	17057.4	22.7
	1065	2015-05-31	02:01:22	0	80.2	22.7
	1066	2015-05-31	02:06:22	0	94.3	22.6
	1067	2015-05-31	02:11:22	0	67.6	22.4
	1068	2015-05-31	02:16:22	0	189.9	22.4
	1069	2015-05-31	02:21:22	0	237.5	22.3
	1070	2015-05-31	02:26:22	0	74.1	22.3
	1071	2015-05-31	02:31:22	0	76.5	22.2
	1072	2015-05-31	02:36:22	0	789.1	22.3
	1073	2015-05-31	02:41:22	0	147.5	22.1
	1074	2015-05-31	02:46:22	0	50	22.2
	1075	2015-05-31	02:51:22	0	50	22.1
	1076	2015-05-31	02:56:22	0	62.3	22
	1077	2015-05-31	03:01:22	0	1103.4	22
	1078	2015-05-31	03:06:22	0	850.3	21.7
	1079	2015-05-31	03:11:22	0	217	21.8
	1080	2015-05-31	03:16:22	0	109.3	21.7
	1081	2015-05-31	03:21:22	0	109.9	21.7
	1082	2015-05-31	03:26:22	0	68.4	21.7
	1083	2015-05-31	03:31:22	0	115.3	21.6
	1084	2015-05-31	03:36:22	0	7629.8	21.6
	1085	2015-05-31	03:41:22	0	73.3	21.4
	1086	2015-05-31	03:46:22	0	149.4	21.5
	1087	2015-05-31	03:51:22	0	805.7	21.4
	1088	2015-05-31	03:56:22	0	150.3	21.3
	1089	2015-05-31	04:01:22	0	64.8	21.2
	1090	2015-05-31	04:06:22	0	250.7	21.2
	1091	2015-05-31	04:11:22	0	50	21.1
	1092	2015-05-31	04:16:22	0	14288.4	21.1
	1093	2015-05-31	04:21:22	0	217.2	21.1
	1094	2015-05-31	04:26:22	0	109.1	21.1
	1095	2015-05-31	04:31:22	1	69.6	21
	1096	2015-05-31	04:36:22	3	893.7	21
	1097	2015-05-31	04:41:22	7	314.3	21.1
	1098	2015-05-31	04:46:22	14	109.2	20.9
	1099	2015-05-31	04:51:22	25	888.2	21
	1100	2015-05-31	04:56:22	40	148	21
	1101	2015-05-31	05:01:22	63	123.5	21
	1102	2015-05-31	05:06:22	97	1606.1	21
	1103	2015-05-31	05:11:22	139	953.6	20.9
	1104	2015-05-31	05:16:22	191	453.9	20.9
	1105	2015-05-31	05:21:22	250	51.5	21
	1106	2015-05-31	05:26:22	329	299.7	21
	1107	2015-05-31	05:31:22	429	66.8	21
	1108	2015-05-31	05:36:22	506	152.9	21.1
	1109	2015-05-31	05:41:22	556	64.6	21.1
	1110	2015-05-31	05:46:22	595	57.4	21.2
	1111	2015-05-31	05:51:22	639	50	21.3
	1112	2015-05-31	05:56:22	693	85.6	21.2
	1113	2015-05-31	06:01:22	743	49.9	21.2
	1114	2015-05-31	06:06:22	8123	100.1	21.7
	1115	2015-05-31	06:11:22	12199	100	22.8
	1116	2015-05-31	06:16:22	12405	100	23.2
	1117	2015-05-31	06:21:22	12415	100.1	23.6
	1118	2015-05-31	06:26:22	12470	100.1	24
	1119	2015-05-31	06:31:22	12560	100.1	24.6
	1120	2015-05-31	06:36:22	12536	100.1	24.9
	1121	2015-05-31	06:41:22	12522	100.1	25.3
	1122	2015-05-31	06:46:22	12747	100	25.6
	1123	2015-05-31	06:51:22	12966	100	26
	1124	2015-05-31	06:56:22	13066	100	26.1
	1125	2015-05-31	07:01:22	13158	100	26.5
	1126	2015-05-31	07:06:22	13226	100.1	26.7
	1127	2015-05-31	07:11:22	13349	100	27
	1128	2015-05-31	07:16:22	13292	100	27.2
	1129	2015-05-31	07:21:22	13372	100	27.3
	1130	2015-05-31	07:26:22	13581	100.1	27.7
	1131	2015-05-31	07:31:22	13752	100	27.8
	1132	2015-05-31	07:36:22	13452	100.1	27.5
	1133	2015-05-31	07:41:22	13165	100	27.7
	1134	2015-05-31	07:46:22	13498	100	27.8
	1135	2015-05-31	07:51:22	13643	100	28.1
	1136	2015-05-31	07:56:22	13989	100	28.4
	1137	2015-05-31	08:01:22	14066	100	28.9
	1138	2015-05-31	08:06:22	14256	100	29.3
	1139	2015-05-31	08:11:22	14565	100.1	29.7
	1140	2015-05-31	08:16:22	14851	100	30.3
	1141	2015-05-31	08:21:22	15264	100	30.7
	1142	2015-05-31	08:26:22	15473	100.1	31.2
	1143	2015-05-31	08:31:22	15175	100	31.4
	1144	2015-05-31	08:36:22	16150	100	31.7
	1145	2015-05-31	08:41:22	16420	100	32.2
	1146	2015-05-31	08:46:22	17479	100	32.1
	1147	2015-05-31	08:51:22	16776	100	31.3
	1148	2015-05-31	08:56:22	17038	100	31.2
	1149	2015-05-31	09:01:22	16954	100	30.3
	1150	2015-05-31	09:06:22	17031	100.1	31.7
	1151	2015-05-31	09:11:22	17653	100	32.1
	1152	2015-05-31	09:16:22	18891	100.1	32.7
	1153	2015-05-31	09:21:22	19115	100	32.9
	1154	2015-05-31	09:26:22	18262	100	33.4
	1155	2015-05-31	09:31:22	19179	100	32.2
	1156	2015-05-31	09:36:22	17938	100	33
	1157	2015-05-31	09:41:22	18051	100.1	33
	1158	2015-05-31	09:46:22	18248	100	32.4
	1159	2015-05-31	09:51:22	19177	100	32.4
	1160	2015-05-31	09:56:22	19500	100	33
	1161	2015-05-31	10:01:22	20483	100	33.2
	1162	2015-05-31	10:06:22	20043	100	33.6
	1163	2015-05-31	10:11:22	20926	100	33.9
	1164	2015-05-31	10:16:22	24720	100	33.1
	1165	2015-05-31	10:21:22	32837	100	33.9
	1166	2015-05-31	10:26:22	30594	100	34.2
	1167	2015-05-31	10:31:22	31105	100	34.8
	1168	2015-05-31	10:36:22	31751	100	34.3
	1169	2015-05-31	10:41:22	32892	100.1	34.2
	1170	2015-05-31	10:46:22	28062	100.1	35.3
	1171	2015-05-31	10:51:22	35449	100	35.1
	1172	2015-05-31	10:56:22	38491	100	34.8
	1173	2015-05-31	11:01:22	35386	100	34.2
	1174	2015-05-31	11:06:22	27315	100	33.9
	1175	2015-05-31	11:11:22	21240	99.9	33.7
	1176	2015-05-31	11:16:22	21571	100	33.8
	1177	2015-05-31	11:21:22	23140	100	34.7
	1178	2015-05-31	11:26:22	37585	100	35
	1179	2015-05-31	11:31:22	33819	100	34.5
	1180	2015-05-31	11:36:22	24308	100	32.9
	1181	2015-05-31	11:41:22	22584	100	33.8
	1182	2015-05-31	11:46:22	19876	100	33.6
	1183	2015-05-31	11:51:22	23953	100	34.3
	1184	2015-05-31	11:56:22	21315	100	33.4
	1185	2015-05-31	12:01:22	23950	99.9	32.7
	1186	2015-05-31	12:06:22	22867	100	32.9
	1187	2015-05-31	12:11:22	20252	100	33.6
	1188	2015-05-31	12:16:22	22834	100	34.1
	1189	2015-05-31	12:21:22	22874	100	34.7
	1190	2015-05-31	12:26:22	24085	100	34.5
	1191	2015-05-31	12:31:22	24032	99.9	34.2
	1192	2015-05-31	12:36:22	22459	100.1	34.3
	1193	2015-05-31	12:41:22	21422	100	33.8
	1194	2015-05-31	12:46:22	44694	99.9	34.9
	1195	2015-05-31	12:51:22	50001	0.9	35.6
	1196	2015-05-31	12:56:22	47617	0.9	35.2
	1197	2015-05-31	13:01:22	47464	1	35.4
	1198	2015-05-31	13:06:22	40241	100	35.4
	1199	2015-05-31	13:11:22	38800	100	35.8
	1200	2015-05-31	13:16:22	23139	100	35.3
	1201	2015-05-31	13:21:22	42813	100.1	35.6
	1202	2015-05-31	13:26:22	42140	100.1	36.2
	1203	2015-05-31	13:31:22	32192	99.9	36
	1204	2015-05-31	13:36:22	33468	100.1	36.4
	1205	2015-05-31	13:41:22	26091	100.1	36.9
	1206	2015-05-31	13:46:22	20919	100.1	36.9
	1207	2015-05-31	13:51:22	19600	100.1	36.9
	1208	2015-05-31	13:56:22	19806	100	37.2
	1209	2015-05-31	14:01:22	19103	100	36.7
	1210	2015-05-31	14:06:22	18739	100	36.6
	1211	2015-05-31	14:11:22	18549	100	36.7
	1212	2015-05-31	14:16:22	19059	100	36.3
	1213	2015-05-31	14:21:22	30173	100.3	36.5
	1214	2015-05-31	14:26:22	35383	99.7	36.8
	1215	2015-05-31	14:31:22	37002	100.5	36.6
	1216	2015-05-31	14:36:22	37491	100.2	37
	1217	2015-05-31	14:41:22	44339	100	36.8
	1218	2015-05-31	14:46:22	40649	100.1	36.9
	1219	2015-05-31	14:51:22	33621	100	37
	1220	2015-05-31	14:56:22	27025	99.3	36.8
	1221	2015-05-31	15:01:22	31343	99.8	37.2
	1222	2015-05-31	15:06:22	23134	99.9	36.4
	1223	2015-05-31	15:11:22	19227	100	36
	1224	2015-05-31	15:16:22	19064	100	36.4
	1225	2015-05-31	15:21:22	18891	100	36.2
	1226	2015-05-31	15:26:22	25445	100	35.2
	1227	2015-05-31	15:31:22	24156	100	35
	1228	2015-05-31	15:36:22	26329	100	34.9
	1229	2015-05-31	15:41:22	30467	100	35.2
	1230	2015-05-31	15:46:22	29428	99.9	35.4
	1231	2015-05-31	15:51:22	26944	100	35.2
	1232	2015-05-31	15:56:22	24589	100	35.3
	1233	2015-05-31	16:01:22	21088	99.9	34.7
	1234	2015-05-31	16:06:22	17189	100	34.6
	1235	2015-05-31	16:11:22	16429	100	33.6
	1236	2015-05-31	16:16:22	15899	99.9	33.3
	1237	2015-05-31	16:21:22	16326	100	33.7
	1238	2015-05-31	16:26:22	15689	100	33.7
	1239	2015-05-31	16:31:22	15696	100	33.2
	1240	2015-05-31	16:36:22	15581	100	33
	1241	2015-05-31	16:41:22	14967	100	32.6
	1242	2015-05-31	16:46:22	14858	100	32.1
	1243	2015-05-31	16:51:22	15545	99.9	31.9
	1244	2015-05-31	16:56:22	15628	100	32
	1245	2015-05-31	17:01:22	15405	100.1	32.2
	1246	2015-05-31	17:06:22	16071	100	32.1
	1247	2015-05-31	17:11:22	19431	100	31.8
	1248	2015-05-31	17:16:22	24350	99.9	31.8
	1249	2015-05-31	17:21:22	14220	100	31.6
	1250	2015-05-31	17:26:22	13046	100	31.9
	1251	2015-05-31	17:31:22	12826	100	31.8
	1252	2015-05-31	17:36:22	13501	100	32.4
	1253	2015-05-31	17:41:22	13710	100	32.8
	1254	2015-05-31	17:46:22	13300	100	33.8
	1255	2015-05-31	17:51:22	13138	100	33.2
	1256	2015-05-31	17:56:22	12987	100	33.6
	1257	2015-05-31	18:01:22	13584	100.1	33.3
	1258	2015-05-31	18:06:22	13476	100.1	33.6
	1259	2015-05-31	18:11:22	12386	100	33.5
	1260	2015-05-31	18:16:22	12327	100	33.6
	1261	2015-05-31	18:21:22	11984	100	33.2
	1262	2015-05-31	18:26:22	11929	100.1	33.1
	1263	2015-05-31	18:31:22	11980	100.1	33.1
	1264	2015-05-31	18:36:22	11948	100	33.2
	1265	2015-05-31	18:41:22	11798	100	32.6
	1266	2015-05-31	18:46:22	11764	100.1	32.6
	1267	2015-05-31	18:51:22	11659	100	32.8
	1268	2015-05-31	18:56:22	11674	100	32.7
	1269	2015-05-31	19:01:22	11640	100.1	32.5
	1270	2015-05-31	19:06:22	11437	100.1	32.2
	1271	2015-05-31	19:11:22	11280	100.1	32.1
	1272	2015-05-31	19:16:22	11209	100.1	32.2
	1273	2015-05-31	19:21:22	10918	100	32
	1274	2015-05-31	19:26:22	11002	100	31.6
	1275	2015-05-31	19:31:22	10959	100.1	31.4
	1276	2015-05-31	19:36:22	10872	100.1	31.3
	1277	2015-05-31	19:41:22	10704	99.9	30.9
	1278	2015-05-31	19:46:22	10772	100	31
	1279	2015-05-31	19:51:22	10560	100	29.4
	1280	2015-05-31	19:56:22	10421	100	28.8
	1281	2015-05-31	20:01:22	10011	99.9	28.3
	1282	2015-05-31	20:06:22	577	392.7	27.3
	1283	2015-05-31	20:11:22	517	123.6	26.6
	1284	2015-05-31	20:16:22	488	100.6	27.4
	1285	2015-05-31	20:21:22	435	584.1	28.5
	1286	2015-05-31	20:26:22	375	545.6	28.3
	1287	2015-05-31	20:31:22	313	76.2	28.2
	1288	2015-05-31	20:36:22	247	125.9	28.1
	1289	2015-05-31	20:41:22	192	77.4	28
	1290	2015-05-31	20:46:22	143	61	27.7
	1291	2015-05-31	20:51:22	101	67.2	28
	1292	2015-05-31	20:56:22	69	135.4	27.7
	1293	2015-05-31	21:01:22	49	11391	27.6
	1294	2015-05-31	21:06:22	34	107.8	27.4
	1295	2015-05-31	21:11:22	22	580.7	27.3
	1296	2015-05-31	21:16:22	11	74.2	27.2
	1297	2015-05-31	21:21:22	6	94.2	27.1
	1298	2015-05-31	21:26:22	2	1202.4	27.1
	1299	2015-05-31	21:31:22	1	207.4	26.9
	1300	2015-05-31	21:36:22	0	308	26.8
	1301	2015-05-31	21:41:22	0	871.2	26.8
	1302	2015-05-31	21:46:22	0	559.9	26.7
	1303	2015-05-31	21:51:22	0	433.7	26.6
	1304	2015-05-31	21:56:22	0	57.5	26.6
	1305	2015-05-31	22:01:22	0	1007.2	26.6
	1306	2015-05-31	22:06:22	0	852.7	26.6
	1307	2015-05-31	22:11:22	0	70	26.5
	1308	2015-05-31	22:16:22	0	683.1	26.4
	1309	2015-05-31	22:21:22	0	232.2	26.4
	1310	2015-05-31	22:26:22	0	73.8	26.2
	1311	2015-05-31	22:31:22	0	123.3	26.2
	1312	2015-05-31	22:36:22	0	49.9	26.1
	1313	2015-05-31	22:41:22	0	209.2	26
	1314	2015-05-31	22:46:22	0	96	25.9
	1315	2015-05-31	22:51:22	0	114.7	25.9
	1316	2015-05-31	22:56:22	0	125.8	25.8
	1317	2015-05-31	23:01:22	0	107.3	25.6
	1318	2015-05-31	23:06:22	0	324.7	26.1
	1319	2015-05-31	23:11:22	0	95.8	26.3
	1320	2015-05-31	23:16:22	0	535.3	26.3
	1321	2015-05-31	23:21:22	0	150.6	26.3
	1322	2015-05-31	23:26:22	0	917	26.4
	1323	2015-05-31	23:31:22	0	59.2	26.3
	1324	2015-05-31	23:36:22	0	237.2	26.2
	1325	2015-05-31	23:41:22	0	818.8	26.1
	1326	2015-05-31	23:46:22	0	96.8	26.1
	1327	2015-05-31	23:51:22	0	103.2	26.1
	1328	2015-05-31	23:56:22	0	921.3	26.1
	1329	2015-06-01	00:01:22	0	107.4	26.1
	1330	2015-06-01	00:06:22	0	1510.2	26
	1331	2015-06-01	00:11:22	0	301.8	25.9
	1332	2015-06-01	00:16:22	0	84.2	26
	1333	2015-06-01	00:21:22	0	8999.6	26
	1334	2015-06-01	00:26:22	0	921	25.9
	1335	2015-06-01	00:31:22	0	50	25.9
	1336	2015-06-01	00:36:22	0	820.5	25.9
	1337	2015-06-01	00:41:22	0	64.1	25.8
	1338	2015-06-01	00:46:22	0	858.5	25.8
	1339	2015-06-01	00:51:22	0	71.7	25.8
	1340	2015-06-01	00:56:22	0	458.8	25.7
	1341	2015-06-01	01:01:22	0	10493.2	25.7
	1342	2015-06-01	01:06:22	0	105	25.8
	1343	2015-06-01	01:11:22	0	461.2	25.7
	1344	2015-06-01	01:16:22	0	875.7	25.7
	1345	2015-06-01	01:21:22	0	219.8	25.7
	1346	2015-06-01	01:26:22	0	10914.6	25.7
	1347	2015-06-01	01:31:22	0	149.9	25.7
	1348	2015-06-01	01:36:22	0	77.2	25.6
	1349	2015-06-01	01:41:22	0	137.8	25.6
	1350	2015-06-01	01:46:22	0	872	25.4
	1351	2015-06-01	01:51:22	0	61.5	25.4
	1352	2015-06-01	01:56:22	0	1103.6	25.4
	1353	2015-06-01	02:01:22	0	50	25.4
	1354	2015-06-01	02:06:22	0	181.6	25.3
	1355	2015-06-01	02:11:22	0	125	25.3
	1356	2015-06-01	02:16:22	0	169.9	25.1
	1357	2015-06-01	02:21:22	0	64.9	25.2
	1358	2015-06-01	02:26:22	0	144.6	25.1
	1359	2015-06-01	02:31:22	0	613.9	25
	1360	2015-06-01	02:36:22	0	53.3	25.1
	1361	2015-06-01	02:41:22	0	47.1	25.2
	1362	2015-06-01	02:46:22	0	51.7	25.2
	1363	2015-06-01	02:51:22	0	106.1	25.2
	1364	2015-06-01	02:56:22	0	74.2	25.2
	1365	2015-06-01	03:01:22	0	96.1	25.3
	1366	2015-06-01	03:06:22	0	49.9	25.2
	1367	2015-06-01	03:11:22	0	823.5	25.2
	1368	2015-06-01	03:16:22	0	159.7	25.3
	1369	2015-06-01	03:21:22	0	165.7	25.1
	1370	2015-06-01	03:26:22	0	125	25.1
	1371	2015-06-01	03:31:22	0	80.4	25.1
	1372	2015-06-01	03:36:22	0	2145.5	25.2
	1373	2015-06-01	03:41:22	0	240.5	25.2
	1374	2015-06-01	03:46:22	0	77.3	25.1
	1375	2015-06-01	03:51:22	0	287	25.1
	1376	2015-06-01	03:56:22	0	84.5	25.1
	1377	2015-06-01	04:01:22	0	929	25.1
	1378	2015-06-01	04:06:22	0	76.1	25.1
	1379	2015-06-01	04:11:22	0	163.5	25.2
	1380	2015-06-01	04:16:22	0	796	25.2
	1381	2015-06-01	04:21:22	0	50	25
	1382	2015-06-01	04:26:22	0	70.6	25.1
	1383	2015-06-01	04:31:22	1	69.9	24.9
	1384	2015-06-01	04:36:22	3	206.8	24.9
	1385	2015-06-01	04:41:22	7	53.4	24.9
	1386	2015-06-01	04:46:22	13	336.5	24.8
	1387	2015-06-01	04:51:22	24	177.8	24.8
	1388	2015-06-01	04:56:22	40	787.5	24.8
	1389	2015-06-01	05:01:22	64	139.5	24.7
	1390	2015-06-01	05:06:22	97	161.7	24.7
	1391	2015-06-01	05:11:22	135	53.9	24.7
	1392	2015-06-01	05:16:22	178	126.4	24.7
	1393	2015-06-01	05:21:22	218	305.8	24.7
	1394	2015-06-01	05:26:22	264	330.6	24.8
	1395	2015-06-01	05:31:22	326	543.7	24.7
	1396	2015-06-01	05:36:22	400	84.6	24.8
	1397	2015-06-01	05:41:22	424	66.8	24.9
	1398	2015-06-01	05:46:22	449	57.2	24.9
	1399	2015-06-01	05:51:22	517	134.1	25
	1400	2015-06-01	05:56:22	556	10401.6	24.9
	1401	2015-06-01	06:01:22	453	124.5	25
	1402	2015-06-01	06:06:22	7482	100	25.3
	1403	2015-06-01	06:11:22	11041	100	26.4
	1404	2015-06-01	06:16:22	11359	100.1	26.8
	1405	2015-06-01	06:21:22	11559	100	27.3
	1406	2015-06-01	06:26:22	11598	100	27.8
	1407	2015-06-01	06:31:22	11774	100	28.1
	1408	2015-06-01	06:36:22	2396	100	28.4
	1409	2015-06-01	06:41:22	2427	100	28.7
	1410	2015-06-01	06:46:22	2383	100	28.6
	1411	2015-06-01	06:51:22	2263	100	28
	1412	2015-06-01	06:56:22	2332	99.9	27.9
	1413	2015-06-01	07:01:22	2327	100.1	27.9
	1414	2015-06-01	07:06:22	2364	100	28
	1415	2015-06-01	07:11:22	2443	100	28.1
	1416	2015-06-01	07:16:22	2468	100	28.4
	1417	2015-06-01	07:21:22	2567	100	29.1
	1418	2015-06-01	07:26:22	2566	100	29.2
	1419	2015-06-01	07:31:22	2544	100	29.4
	1420	2015-06-01	07:36:22	2522	100	29.5
	1421	2015-06-01	07:41:22	2514	100	29.7
	1422	2015-06-01	07:46:22	2533	100	29.9
	1423	2015-06-01	07:51:22	2610	100	29.9
	1424	2015-06-01	07:56:22	2720	100	30.2
	1425	2015-06-01	08:01:22	2825	100	30.4
	1426	2015-06-01	08:06:22	2906	100	30.8
	1427	2015-06-01	08:11:22	2944	100	31.2
	1428	2015-06-01	08:16:22	2923	100	31.5
	1429	2015-06-01	08:21:22	2931	100	31.8
	1430	2015-06-01	08:26:22	2990	100	32
	1431	2015-06-01	08:31:22	2970	100	32.4
	1432	2015-06-01	08:36:22	3047	100	32.9
	1433	2015-06-01	08:41:22	3210	100	33.8
	1434	2015-06-01	08:46:22	3370	100	34.6
	1435	2015-06-01	08:51:22	3137	100	35.3
	1436	2015-06-01	08:56:22	3509	99.9	34.3
	1437	2015-06-01	09:01:22	3386	100	34.1
	1438	2015-06-01	09:06:22	3139	100	33.8
	1439	2015-06-01	09:11:22	3095	100	34.1
	1440	2015-06-01	09:16:22	3215	100	34.2
	1441	2015-06-01	09:21:22	3369	99.9	34.9
	1442	2015-06-01	09:26:22	3119	100	34.2
	1443	2015-06-01	09:31:22	3180	100	33
	1444	2015-06-01	09:36:22	3083	100	34.3
	1445	2015-06-01	09:41:22	3055	100	34
	1446	2015-06-01	09:46:22	2963	100	33.9
	1447	2015-06-01	09:51:22	2829	100.1	33.7
	1448	2015-06-01	09:56:22	2778	100.1	32.5
	1449	2015-06-01	10:01:22	3120	99.9	32.6
	1450	2015-06-01	10:06:22	3145	100	32.2
	1451	2015-06-01	10:11:22	3106	100	32.4
	1452	2015-06-01	10:16:22	2933	100	32
	1453	2015-06-01	10:21:22	2804	100	32.3
	1454	2015-06-01	10:26:22	2676	100	32.3
	1455	2015-06-01	10:31:22	2631	100	32.2
	1456	2015-06-01	10:36:22	2797	100	32.1
	1457	2015-06-01	10:41:22	3195	100	31.9
	1458	2015-06-01	10:46:22	3475	100	32.3
	1459	2015-06-01	10:51:22	3204	100	33
	1460	2015-06-01	10:56:22	3452	100	32.9
	1461	2015-06-01	11:01:22	3728	100	33.8
	1462	2015-06-01	11:06:22	3598	100	34.7
	1463	2015-06-01	11:11:22	3619	100	34.2
	1464	2015-06-01	11:16:22	3634	100	33.8
	1465	2015-06-01	11:21:22	3696	100	33.9
	1466	2015-06-01	11:26:22	3786	100	33.9
	1467	2015-06-01	11:31:22	3940	100	34.5
	1468	2015-06-01	11:36:22	3655	100	34.3
	1469	2015-06-01	11:41:22	3446	100	33.8
	1470	2015-06-01	11:46:22	3382	100	34.1
	1471	2015-06-01	11:51:22	2972	100	33.8
	1472	2015-06-01	11:56:22	2753	100	33.3
	1473	2015-06-01	12:01:22	3057	99.9	32.9
	1474	2015-06-01	12:06:22	2939	100	32.8
	1475	2015-06-01	12:11:22	3457	100	33
	1476	2015-06-01	12:16:22	3478	100	32.9
	1477	2015-06-01	12:21:22	3549	100	33.1
	1478	2015-06-01	12:26:22	2852	100	32.7
	1479	2015-06-01	12:31:22	3003	100	32.6
	1480	2015-06-01	12:36:22	2785	100	32.4
	1481	2015-06-01	12:41:22	2789	100	32.3
	1482	2015-06-01	12:46:22	2708	99.9	32.1
	1483	2015-06-01	12:51:22	3545	100	32.6
	1484	2015-06-01	12:56:22	3781	100	34
	1485	2015-06-01	13:01:22	4082	99.9	34.3
	1486	2015-06-01	13:06:22	4586	100	34.8
	1487	2015-06-01	13:11:22	3066	100	34.4
	1488	2015-06-01	13:16:22	3209	100	34.3
	1489	2015-06-01	13:21:22	3180	100	34
	1490	2015-06-01	13:26:22	4385	100.1	35.6
	1491	2015-06-01	13:31:22	3371	100	34.5
	1492	2015-06-01	13:36:22	19266	100.1	35
	1493	2015-06-01	13:41:22	24208	100	35.6
	1494	2015-06-01	13:46:22	18997	100	35
	1495	2015-06-01	13:51:22	14943	100.1	34.8
	1496	2015-06-01	13:56:22	13461	100	34.6
	1497	2015-06-01	14:01:22	15062	100	34.2
	1498	2015-06-01	14:06:22	15801	99.9	34.2
	1499	2015-06-01	14:11:22	17459	99.9	33.7
	1500	2015-06-01	14:16:22	18972	100	34
	1501	2015-06-01	14:21:22	18848	100	34.8
	1502	2015-06-01	14:26:22	17592	100	35.7
	1503	2015-06-01	14:31:22	16254	100	36.8
	1504	2015-06-01	14:36:22	16494	99.9	37.3
	1505	2015-06-01	14:41:22	17009	100	38.3
	1506	2015-06-01	14:46:22	20693	100	37.9
	1507	2015-06-01	14:51:22	17364	100	35.5
	1508	2015-06-01	14:56:22	18252	100	31
	1509	2015-06-01	15:01:22	19429	99.9	32
	1510	2015-06-01	15:06:22	34734	99.9	34.8
	1511	2015-06-01	15:11:22	17662	99.9	34.7
	1512	2015-06-01	15:16:22	19977	99.9	35.9
	1513	2015-06-01	15:21:22	15408	100	35.7
	1514	2015-06-01	15:26:22	19710	100	36.3
	1515	2015-06-01	15:31:22	17137	100	35.5
	1516	2015-06-01	15:36:22	16972	100	35.6
	1517	2015-06-01	15:41:22	35259	100	35.6
	1518	2015-06-01	15:46:22	16249	100	34.8
	1519	2015-06-01	15:51:22	46718	0.9	37.6
	1520	2015-06-01	15:56:22	25069	100	36.9
	1521	2015-06-01	16:01:22	13465	100	35.6
	1522	2015-06-01	16:06:22	17687	100	35.3
	1523	2015-06-01	16:11:22	37038	100	35.6
	1524	2015-06-01	16:16:22	25407	99.9	35.7
	1525	2015-06-01	16:21:22	14785	100	35.7
	1526	2015-06-01	16:26:22	13362	100	35.7
	1527	2015-06-01	16:31:22	10887	100	35.1
	1528	2015-06-01	16:36:22	11391	100	34.5
	1529	2015-06-01	16:41:22	14297	100	34.4
	1530	2015-06-01	16:46:22	10529	100	34.2
	1531	2015-06-01	16:51:22	13657	100	33.7
	1532	2015-06-01	16:56:22	11794	100	33.5
	1533	2015-06-01	17:01:22	10429	100	32.8
	1534	2015-06-01	17:06:22	10596	100.1	32.3
	1535	2015-06-01	17:11:22	10396	100	32.2
	1536	2015-06-01	17:16:22	11093	100.1	32.1
	1537	2015-06-01	17:21:22	10932	99.9	32.1
	1538	2015-06-01	17:26:22	10050	100	31.8
	1539	2015-06-01	17:31:22	11316	100	31.5
	1540	2015-06-01	17:36:22	12211	100	31.6
	1541	2015-06-01	17:41:22	11648	100	31.5
	1542	2015-06-01	17:46:22	10854	100	31.6
	1543	2015-06-01	17:51:22	10393	100	31.5
	1544	2015-06-01	17:56:22	10785	100	31.2
	1545	2015-06-01	18:01:22	10266	100	31.2
	1546	2015-06-01	18:06:22	10056	100	31
	1547	2015-06-01	18:11:22	11611	100	31.2
	1548	2015-06-01	18:16:22	10148	100	32.2
	1549	2015-06-01	18:21:22	9855	99.9	32.2
	1550	2015-06-01	18:26:22	9409	100	32
	1551	2015-06-01	18:31:22	10086	100	31.9
	1552	2015-06-01	18:36:22	10358	100	32.1
	1553	2015-06-01	18:41:22	9460	99.9	32.3
	1554	2015-06-01	18:46:22	10342	100	32.1
	1555	2015-06-01	18:51:22	9507	100	32.1
[truncated: 244 more rows]
