# Supplementary material for: Correlative evidence for co-regulation of phosphorus and carbon exchanges with symbiotic fungus in the arbuscular mycorrhizal Medicago truncatula
Source: PLoS One. 2019 Nov 11;14(11):e0224938. doi: 10.1371/journal.pone.0224938 (PMC6844471; doi:10.1371/journal.pone.0224938)
Supplement: S2 Table — A table of genes specifically focused on in our research with their abbreviations used throughout the text, the gene symbol used in 4th version of M. truncatula genome annotation, available annotations of the genes, qPCR parameters (annealing temperatures and the sequences of primers used), the source of gene discovery and probe set IDs. Lower part: A screenshot of expression potential of investigated genes from Genevestigator software. (XLSX) [file pone.0224938.s002.xlsx]

## Sheet: Konečný et al., 2019 - S2 Table
Table S1 - Summary of investigated genes
shortcut	gene symbol (Mt4.0)	GeneID	Accession	annotation	T(anneal.)	forward primer (qPCR)	reverse primer (qPCR)	source of discovery	target sequence probe set ID (Affymetrix)
SWEET3a	MTR_1g028460	25482366	KEH40411	bidirectional sugar transporter	54°C	ATGCTTCTCCTTTGGTTGTTATG	AGCCACAATACACTAGCCAAG	"sugar"*	Mtr.41025.1.S1_AT
Mtst1	MTR_1g104780	11417707	AES62671	hexose transporter / sugar porter (SP) family MFS transporter	58°C	TCCTCTTCACTGCTGTCATTG	CTTTGTGTCATCTCTTCAATAGGG	"sugar"*	Mtr.433.1.S1_AT
SWEET1b	MTR_3g089125	25489764	KEH35409	bidirectional sugar transporter	60°C	CTTTGCCCTATTCACCTTGG	AACAGCGACAAGAAGAATGG	"sugar"*	Mtr.42041.1.S1_AT
TMT	MTR_3g116060	11415328	AES74119	tonoplast monosaccharide transporter 2 / monosaccharide-sensing protein	58°C	CTGGATTGGAGACATCATTG	CCTTCAGATACACAAATACCC	Doidy et al., 2012 - table S1	Mtr.15914.1.S1_AT
GPT	MTR_4g131800	11440095	AES92596	glucose-6-phosphate/phosphate translocator 1	58°C	ATATTGACATAGCAGGAGAACAAG	ACCAGCAGCAAGGGACAAAG	"glucose"*	Mtr.30749.1.S1_at ; Mtr.30749.1.S1_s_at ; Mtr.41977.1.S1_at ; Mtr.45020.1.S1_at ; Mtr.45405.1.S1_at
PMTa	MTR_5g019870	11405967	AES94926	polyol/monosaccharide transporter 1 / hypothetical protein	58°C	TTCTATTATTGGTCAGTTCAGGAG	TGTGCTCTCAACCTTAGTGG	Doidy et al., 2012 - table S1	Mtr.21610.1.S1_AT
DUR3-like	MTR_5g026640	11407898	AES95541	sodium:solute symporter family protein / urea active transporter-like protein	52°C	GTTAGCAGTTATACTAAACAAAGC	TGATTATTCCAAGAACACAACC	"symporter"*	Mtr.32195.1.S1_at ; Mtr.6317.1.S1_at
NDPST	MTR_6g081060	11417309	AES76546	nucleotide-diphospho-sugar transferase family protein	54°C	ATTGGATCATCTTGTGGTAATAAC	CTATATCCCAAATGAAGAACAGC	"sugar"*	Mtr.42626.1.S1_AT
Putative	MTR_8g071050	25501550	KEH20300	transmembrane protein, putative	58°C	CAGTGGCTTAATTTGGTTAGTTG	ACATTGTGGTAAATGATGAGAGG	"transmembrane"*	Mtr.31863.1.S1_target
PMTb	MTR_8g077890	11419003	AET03950	polyol/monosaccharide transporter 1 / hypothetical protein	60°C	ACTTGACAAACTTGGTAGAAGAC	AGTTGCGACGATGCTAAGG	Doidy et al., 2012 - table S1	Mtr.19617.1.S1_AT
PT1	MTR_1g043220	11424276	AF000354	high affinity inorganic phosphate transporter	54°C	GGGATGTTATGCACATTACTT	CCAGTAGCTAAATGCAAACAG	Grunwald et al., 2009	Mtr.15323.1.S1_s_at
PT2	MTR_1g043290	11430787	AES60294	high affinity inorganic phosphate transporter	54°C	GGGATGTTATGCACATTACTT	CCTATGGAGTGGAAAAATAGA	Grunwald et al., 2009	Mtr.15323.1.S1_s_at ; Mtr.30503.1.S1_at ; Mtr.15322.1.S1_at
PT3	MTR_1g043200	n.a.	AES60288	high affinity inorganic phosphate transporter	54°C	TTCAGCAAGCAATTCGCAAAACG	GTGAACCAGTAGCCCGGAACAGTA	Grunwald et al., 2009	Mtr.15323.1.S1_s_at ; Mtr.15323.1.S1_at
PT4	MTR_1g028600	25482376	AY116211	high affinity inorganic phosphate transporter	54°C	GCGGGTGCTATGGTTGGTG	GAGCCCTGTCATTTGGTGTTG	Grunwald et al., 2009	Mtr.43062.1.S1_at
PT5	MTR_1g074930	n.a.	AES61009	high affinity inorganic phosphate transporter	54°C	CTGAGTATGCGAACAAGAAGA	ACGCCAGTAATAGGTAAGTGC	Grunwald et al., 2009	Mtr.40615.1.S1_at ; Mtr.42466.1.S1_at
PT6	MTR_3g082700	n.a.	AES71780	high affinity inorganic phosphate transporter	54°C	ATAGGCGTGCAAGACAAGAACAG	GATAAAAGCCACCGTGAACCAG	Grunwald et al., 2009	Mtr.6484.1.S1_at ; Mtr.45568.1.S1_at
TIF2Fα	MTR_2g025590	11406415	AES64457	transcription initiation factor IIF subunit alpha	58°C	AAACAGGACGATGAGGAGGAGGAG	ACCACCAGTTCGCCCAAGC	Genevestigator - RefSeq	Mtr.34497.1.S1_AT
TEF1α	MTR_6g021800	11422538	TC178258	translation elongation factor 1 alpha	54°C	ACTGTGCAGTAGTACTTGGTG	AAGCTAGGAGGTATTGACAAG	Baier et al., 2010	Mtr.10357.1.S1_at
								*Genevestigator - Samples - search by "key word"
Screenshot of Expression Potential of 10 newly selected genes from Genevestigator.
From top line by three lines (biological replicates): NM roots / M+ roots / NM shoots / M+ shoots.
					tissue	inoculation
					roots	rhizobium
					roots	rhizobium
					roots	rhizobium
					roots	rhizobium+mycorrhiza
					roots	rhizobium+mycorrhiza
					roots	rhizobium+mycorrhiza
					shoot	rhizobium
					shoot	rhizobium
					shoot	rhizobium
					shoot	rhizobium+mycorrhiza
					shoot	rhizobium+mycorrhiza
					shoot	rhizobium+mycorrhiza

## Sheet: references
Baier, M. C., Keck, M., Gödde, V., Niehaus, K., Küster, H., & Hohnjec, N. (2010). Knockdown of the symbiotic sucrose synthase MtSucS1 affects arbuscule maturation and maintenance in mycorrhizal roots of Medicago truncatula. Plant physiology, 152(2), 1000-14.
Doidy, J., van Tuinen, D., Lamotte, O., Corneillat, M., Alcaraz, G., Wipf, D. (2012). The Medicago truncatula sucrose transporter family: characterization and implication of key members in carbon partitioning towards arbuscular mycorrhizal fungi. Mol Plant. 5(6):1346-58. doi: 10.1093/mp/sss079. Epub 2012 Aug 28. PubMed PMID: 22930732.
Grunwald, U., Guo, W., Fischer, K., Isayenkov, S., Ludwig-Müller, J., Hause, B., et al. (2009). Overlapping expression patterns and differential transcript levels of phosphate transporter genes in arbuscular mycorrhizal, Pi-fertilised and phytohormone-treated Medicago truncatula roots. Planta, 229(5), 1023-34.
