# Supplementary material for: Correlative evidence for co-regulation of phosphorus and carbon exchanges with symbiotic fungus in the arbuscular mycorrhizal Medicago truncatula
Source: PLoS One. 2019 Nov 11;14(11):e0224938. doi: 10.1371/journal.pone.0224938 (PMC6844471; doi:10.1371/journal.pone.0224938)
Supplement: S3 Table — This table contains raw data from which the graphs presented in the paper were made. List 1: The qPCR results showing detected numbers of corresponding mRNA copies per 1 μg of RNA subjected to reverse transcription; List 2: Dry mass of the plants, phosphorus concentrations and content in the plants and colonization of the roots; List 3: Carbon isotopic composition in the different plant tissues and the 13C allocation into the different system compartments (shoots, roots, substrate, belowground respired CO2), and the nitrogen concentration in the plants. (XLS) [file pone.0224938.s003.xls]

## Sheet: qPCR quanti (copies per ug RNA)
exp	tissue (R-roots, S-shoot)	treatment (NM-nonmycorrhizal, M+ mycorrhizal)	harvest (days post planting)	light intensity (%)	PT1	PT2	PT3	PT4	PT5	PT6	TEF1α	SWEET3a	Mtst1	SWEET1b	TMT	GPT	PMTa	DUR3-like	NDPST	Putative	PMTb	TIF2Fα	mt5 intra
2	R	NM	67	100	2.51779e+06	7.73682e+06	2.03153e+06	2480.54	3.98705e+06	1.98976e+06	1.576e+07	124525	66824.8	1437.91	338055	1070.79	25893.3	152967	57759	0	1313.02	64749.2
2	R	NM	67	100	6.11423e+06	7.51184e+06	3.30789e+06	914.814	5.32289e+06	861626	2.10166e+07	59100.7	73434.6	3081.27	660153	273.988	38626.1	229882	119505	0	537.434	66409.6
2	R	NM	67	100	3.36138e+06	9.49187e+06	3.17288e+06	4673.47	4.89498e+06	1.77135e+06	2.37703e+07	90289.6	86521.2	1822.18	484697	881.964	28065.4	191825	69383	12.2474	778.272	70746.5
2	R	NM	71	100	3.07888e+06	3.734e+06	2.02772e+06	7889.57	2.02771e+06	817541	1.27853e+07	344083	71147.8	3273.33	505801	90.291	46230.4	153584	83276.3	18.8216	222.296	56829.4
2	R	NM	71	100	8.97255e+06	6.8514e+06	5.37505e+06	1617.38	3.15737e+06	852222	1.32193e+07	39375.6	66630.7	2128.81	486890	228.427	38.9118	142268	2053.19	8.94584	722.42	52486.4
2	R	NM	71	100	7.11425e+06	8.40432e+06	4.88494e+06	3225.65	4.06786e+06	1.47762e+06	2.21592e+07	87510.3	100205	4575.93	978533	188.663	43407.3	328860	117239	4.41814	617.312	89363
2	R	NM	67	10	5.40685e+06	3.30913e+06	3.03803e+06	6524.25	1.40704e+06	501031	1.66636e+07	54781	76030.3	5063.9	472401	80.3764	48599.9	135463	95092.2	31.5634	235.197	57845.7
2	R	NM	67	10	8.58477e+06	5.74812e+06	5.41905e+06	1005.17	3.43986e+06	1.46343e+06	1.96122e+07	54696.3	94904.6	7798.3	571372	199.822	59141.8	59152.4	102666	17.3639	217.033	70530.6
2	R	NM	67	10	4.22066e+06	3.20386e+06	2.5604e+06	7894.35	1.383e+06	397950	1.59037e+07	53287.6	76555.3	7217.33	413896	65.8943	78953.1	166424	118049	3.54428	303.039	61735
2	R	NM	71	10	6.96743e+06	5.31601e+06	2.8125e+06	2016.09	1.18222e+06	447742	1.17272e+07	45579.6	58550.8	3379.67	374446	37.2032	44285.9	74291	74514.2	18.403	146.67	41281.9
2	R	NM	71	10	1.20718e+07	7.25071e+06	6.84914e+06	2420.93	1.77432e+06	755551	2.15643e+07	77320.1	88026.2	6599.63	547158	71.8844	79811.5	136400	114866	39.4055	314.843	68254.4
2	R	NM	71	10	1.24449e+07	7.79148e+06	6.98544e+06	7937.17	2.19086e+06	938874	2.08073e+07	60898	67664.6	5251.87	654491	46.1937	53150.1	151921	120813	6.9534	156.743	69992.5
2	R	M+	67	100	304825	674554	243998	5.72132e+06	1.39967e+06	254580	1.76917e+07	83936.5	121661	22103.3	367824	24869.1	60588.8	269445	107887	25737.3	2874.99	55024.7
2	R	M+	71	100	1.45386e+06	3.81822e+06	1.38638e+06	6.12294e+06	3.43981e+06	1.02558e+06	1.916e+07	69791.5	103360	24105.9	533408	47234.4	38767	311932	127158	42362.4	4315.81	64121.2
2	R	M+	67	100	483208	1.9272e+06	463048	6.75044e+06	3.04749e+06	1.0069e+06	1.77426e+07	62850.3	128974	19508.3	463574	41291	70848.5	355962	96054.8	25312.2	4593.15	62064.3
2	R	M+	71	100	1.27685e+06	3.39882e+06	1.02666e+06	5.15918e+06	2.91864e+06	1.05723e+06	1.52801e+07	86996.8	104664	17928.9	499082	38604.2	39998.2	339872	120581	31530.7	4058.65	62212.3
2	R	M+	67	100	324542	798001	245991	4.59076e+06	1.56022e+06	336190	1.14412e+07	53231.4	103132	15668.8	312880	17856.2	50467.5	300043	72099.2	17377.8	2224.66	42871.1
2	R	M+	71	100	1.13973e+06	3.3618e+06	1.19457e+06	7.18867e+06	3.60308e+06	887530	1.69268e+07	73296.1	93527.4	23774.9	549486	58685.6	44885.4	364865	119063	47060.4	5502.9	66299.6
2	R	M+	67	10	43970.9	218046	44190.7	1.29564e+06	955172	531900	9.44433e+06	7233.85	34838.7	10105.3	118279	3099.06	62634.9	31862.7	10913.8	4050.18	453.355	29849
2	R	M+	67	10	32807.8	205672	34931.6	1.79751e+06	925945	706174	1.28701e+07	17960.3	98782.5	21699.8	188481	8180.54	105095	86819.3	23404.6	13252.2	804.133	43881.8
2	R	M+	67	10	54571.6	273747	58612.1	1.8756e+06	1.1246e+06	802852	1.14423e+07	16663.8	85842.3	22576.3	192631	8770.42	92219.8	96619.2	24907.8	11903.9	724.015	40048.6
2	R	M+	71	10	211433	1.09432e+06	248016	4.83837e+06	1.2177e+06	882339	1.97517e+07	64692.7	127749	30686.4	465290	38367.6	82076.9	245260	55415.6	18699.9	3864.41	61632.5
2	R	M+	71	10	32206.6	304291	34991.1	1.84777e+06	711929	585854	7.71931e+06	8366.09	68327.9	13593.4	126729	12533.1	59723.3	3121.31	16989.7	15925.3	1413.16	25308.3
2	R	M+	71	10	41089.3	368583	57083.3	2.93559e+06	887744	866306	1.09005e+07	17875.3	65074.6	15695.4	253766	20854	45779	135182	38451.6	31144.6	2348.22	34249.2
2	S	NM	67	100	109.556	0	11770.2	4798.04	1.26893e+06	88126.3	4.73959e+06	47103	726.477	446.662	96064.5	376.782	186.992	55419.7	216.466	13.9911	3846.85	23999.6
2	S	NM	67	100	1074.97	3439.6	8149.89	6712.15	1.41569e+06	117450	5.00827e+06	16972.5	745.832	458.132	94741.1	226.695	258.805	40990	469.501	0.00860752	3120.88	20446.3
2	S	NM	67	100	1322.21	3815.75	10617.1	5503.13	1.16508e+06	78582.4	4.36991e+06	36153.8	885.84	461.873	107422	213.107	344.238	79293.4	546.756	1.21609	2814.13	24704.4
2	S	NM	71	100	741.586	625.303	4582.66	4864.7	569553	86406	5.77736e+06	10419.2	1021.08	573.741	93256.7	181.762	507.889	43718.3	2611.69	13.3324	3071.6	31981.9
2	S	NM	71	100	9467.98	7946.63	10262.2	6397.55	669725	74257.7	5.00492e+06	11696.8	789.182	563.404	80929	271.911	367.21	42901.8	1664.99	12.2052	2196.95	25378
2	S	NM	71	100	1323.97	0	4912.93	6747.42	550526	93043.3	4.87614e+06	9297.71	1448.33	359.898	79630.5	155.003	340.004	46330.9	2610.87	8.49444	2599.64	23292.1
2	S	NM	67	10	1571.69	997.558	3377.41	8657.26	428535	45285.3	7.09464e+06	12042	1292.51	477.329	121726	178.055	366.527	12076	1601.43	9.111	3969.66	21263.4
2	S	NM	67	10	444.711	0	2708.23	7347.03	400894	43429.8	4.97825e+06	11188.3	631.694	431.727	120455	77.5757	336.048	12969.6	1164.34	0	3792.09	17962.2
2	S	NM	67	10	0	0	2582.87	9423.46	580853	55904.2	9.46161e+06	11625.9	711.651	760.21	131465	170.829	248.558	17915.2	2065.79	4.33352	3676.75	28415.9
2	S	NM	71	10	89.2009	0	3343.98	7848.24	626039	41845.3	7.2269e+06	7405.94	773.243	467.221	139522	174.134	549.211	24311.3	2181.07	4.67335	2494.15	24726.4
2	S	NM	71	10	126.678	0	3343.7	5707.62	500575	32663.2	5.24296e+06	7153.92	817.549	394.004	139260	323.966	321.826	13932.9	1791.86	4.01771	2141.56	19959
2	S	NM	71	10	427.562	633.45	3962.21	7236.5	540108	33588	6.39691e+06	7105.43	826.948	307.794	97214.5	170.333	314.82	14931.3	2139.97	9.45115	2648.41	22066.3
2	S	M+	67	100	217.979	509.639	4131.75	19761.8	500913	124623	4.50678e+06	10859.8	764.049	602.413	91132	919.038	324.799	16816.3	623.628	53.7901	3704.02	22854.7
2	S	M+	71	100	313.188	1858.15	4877.84	4385.28	432629	51949.2	4.88169e+06	19167.9	1785.82	532.982	138151	133.277	318.089	35130.5	881.087	4.43619	4950.47	28355.3
2	S	M+	67	100	1247.65	1969.79	4669.74	5504.22	658543	92637.1	4.64697e+06	11203.7	1563.17	401.53	88919.7	308.633	520.468	36759.2	1769.19	9.33997	2881.37	24785.7
2	S	M+	71	100	614.332	626.885	4223.76	6818.18	655217	108853	6.56322e+06	11238.2	1493.66	738.142	14747	350.204	616.01	54360.8	3581.45	16.4613	4243.86	32907.9
2	S	M+	67	100	1188.84	1387.9	5234.63	8401.98	540425	51073.1	5.45082e+06	12676.5	1408.53	564.074	15232.9	99.411	472.142	19354.8	768.547	8.51578	3854.45	27869.5
2	S	M+	71	100	505.186	0	3648.24	5274.47	623322	96128.3	5.63782e+06	9268.33	1397.33	578.468	16425.9	206.627	596.38	46482.1	3042.32	7.45954	3034.38	29058.2
2	S	M+	67	10	0	0	3182	7973.16	654909	65446.3	1.00915e+07	11194.9	1046.12	809.329	24204.5	95.0173	457.954	15513.7	390.477	3.43019	2720.83	31385.7
2	S	M+	67	10	97.6495	236.98	3669.05	8466.31	316988	36319.6	5.22706e+06	5704.27	606.114	348.845	10968.1	80.5699	340.876	11152	648.203	11.6772	2309.63	17902.5
2	S	M+	67	10	272.971	288.782	3248.23	9949.5	351534	38815.9	6.62401e+06	5206.06	795.715	515.833	13660.4	61.5774	376.962	14873.4	1222.25	4.9321	2551.7	20892.1
2	S	M+	71	10	0	122.277	3353.69	7619.55	464862	35463.1	8.02686e+06	6435	1032.25	506.39	19014.2	133.333	313.409	19105.8	4108.28	3.94794	2897.19	28730
2	S	M+	71	10	0	0	4415.72	4892.37	496645	55912.5	7.67843e+06	6111.3	1061.2	518.46	105689	157.667	468.782	22247.4	1181.19	9.72429	3270.01	27423.5
2	S	M+	71	10	0.391735	0	4378.87	8040.72	504344	38773.7	7.26137e+06	4261.09	1215.26	398.061	83759.4	119.127	285.514	15258.2	1559.72	8.48812	2155.67	22953.3
1	R	M+	35	100	304537	342883	151167	3.27575e+06	720543	87128.3	4.86366e+06	94366.9	200602	15110.1	144184	11330.5	110921	6657.36	177935	34638.5	3007.35	99370.6	3.78359e+08
1	R	M+	35	100	258020	395302	169448	7.06399e+06	1.39011e+06	93531.8	1.09493e+07	178306	484003	51529.5	209896	21613	244032	14527.6	283626	69022.3	4491.29	158049	4.65481e+08
1	R	M+	35	100	218793	284072	133481	3.842e+06	603900	98657.3	4.12943e+06	73506.9	199924	17248.7	117923	12551.4	105849	6805.04	150981	42630.8	3367.65	83842.8	6.56129e+08
1	R	M+	35	100	111863	201136	69100.5	4.28978e+06	761663	231920	6.49321e+06	38385.8	176957	24263	130474	14663.1	128179	9618.78	113045	33386.1	5222.65	109700	1.04356e+09
1	R	M+	35	100	780854	744009	336722	7.3935e+06	1.56005e+06	146982	1.48794e+07	223924	388442	50783.9	307278	25875.3	177140	13849.9	297298	75669.3	4378.45	179687	4.70932e+08
1	R	M+	35	100	826187	650663	362824	6.46233e+06	1.30142e+06	93369.5	1.21336e+07	258632	423133	53539.6	224919	17907.9	212720	8690.58	227973	55281.3	2565.98	151413	4.43178e+08
1	R	NM	35	100	1.20059e+07	6.45406e+06	5.82284e+06	2673.63	3.14912e+06	538823	2.09102e+07	186844	106531	3404.74	579843	83.2335	63657	6506.91	186651	62.4796	779.99	265229	16869.9
1	R	NM	35	100	1.13813e+07	4.83525e+06	5.7268e+06	4461.02	1.74084e+06	222762	1.62499e+07	147273	111897	2705.16	418987	40.4369	55694.8	3359.86	155283	42.4316	370.249	214824	16072.9
1	R	NM	35	100	7.93626e+06	4.34306e+06	3.83778e+06	3611.13	1.80525e+06	288065	1.35368e+07	123528	67396.5	3480.96	168523	25.0819	24399.4	3305.15	127046	23.1482	304.774	83119.7	103627
1	R	NM	35	100	7.57843e+06	2.87334e+06	3.36483e+06	4692.78	788231	108145	7.66184e+06	91949.2	36943	1755.85	105865	21.6122	17900.3	1657	99960.5	28.1504	214.821	62115.9	331978
1	R	NM	35	100	9.73924e+06	5.16802e+06	5.1436e+06	4180.22	2.09478e+06	488257	1.3392e+07	80875.3	7733.12	48.6463	178443	20.4775	1141.36	2376.14	124129	15.0376	363.096	87507.5	183902
1	R	NM	35	100	6.9266e+06	3.38849e+06	2.8121e+06	4370.17	1.41349e+06	300946	8.85659e+06	93582.4	27563.2	1378.9	142320	15.2373	12796.3	2170.99	117596	21.8911	298.352	70148.7	464868
1	R	M+	49	100	93251.2	175862	72207.6	2.33624e+06	663865	231337	3.83513e+06	46732.5	80678.2	20849.4	52402.2	5010.56	76702.5	4577.4	106205	11170.9	10830.6	42152.9	7.11695e+08
1	R	M+	49	100	242538	330341	129071	1.99803e+06	456119	68429	2.88324e+06	116096	65143.5	15237.1	47789	3714.36	51251.1	3679	137162	7173	2258.98	39436.1	1.26383e+09
1	R	M+	49	100	138402	221421	70493.1	1.94407e+06	481886	52630.7	3.20553e+06	87887.8	77861.3	17793.2	36934.4	2935.37	41591.1	3989	134396	9925.24	937.341	31701.4	5.86656e+08
1	R	M+	49	100	161228	232100	103555	2.08832e+06	633859	144404	3.67895e+06	68485.2	88475.4	18424.3	49215.8	4666.34	79656.6	3379.58	108099	9448.43	28103.6	39539.1	4.98387e+08
1	R	M+	49	100	166910	215542	97573.5	1.52926e+06	474214	63533.1	3.61708e+06	93956.7	104879	14666.4	43426.9	2368.8	54442.6	4067.03	129614	8160.72	1307.77	39082.4	6.23522e+08
1	R	M+	49	100	116671	230365	79906.2	3.26007e+06	702345	141026	3.94876e+06	69909.6	52204.4	20985.8	48165.2	5060.66	32318.9	4843.31	134878	15343.5	4945.95	43033.2	4.86152e+08
1	R	NM	49	100	3.12894e+06	2.25954e+06	1.74943e+06	3323.65	1.99125e+06	207730	1.12322e+07	131894	113229	7308.34	192164	18.7132	46365.3	7110.98	141628	15.6378	229.217	101233	89468.6
1	R	NM	49	100	2.67007e+06	1.76031e+06	1.26858e+06	1583.34	1.13998e+06	160902	5.36053e+06	67153.9	70006.4	3316.43	117362	13.9574	40281.8	4960.81	124563	7.31865	129.02	59173.7	62023.3
1	R	NM	49	100	2.68075e+06	1.67134e+06	1.4259e+06	1809.09	967421	127285	4.23948e+06	64522.2	69641.6	3096.56	104276	21.8485	33272.2	4294.97	121619	17.696	112.564	53516.3	116305
1	R	NM	49	100	1.54153e+06	1.12119e+06	779509	4403.79	764965	89767.3	3.6483e+06	63487	51678.1	2263.16	86096.7	34.052	31004.4	3161.32	103939	20.7617	116.776	45387.8	283208
1	R	NM	49	100	2.39881e+06	1.37738e+06	1.23723e+06	2087.89	992303	130465	4.4196e+06	64873.3	49788.9	2056.73	95612.7	2.01652	23306.2	4485.48	112088	11.5778	84.3542	54123.9	110801
1	R	NM	49	100	2.12407e+06	1.23522e+06	1.09435e+06	1946.18	1.35582e+06	259864	5.21677e+06	81466.4	108198	4011.94	111574	30.7133	35357.9	3836.68	125982	18.9827	135.036	49400.2	69262
1	R	M+	63	100	348564	977284	388637	3.63023e+06	956201	251628	3.94285e+06	26351.2	99865	11334.1	85521.9	8460.63	51812.3	4723.68	203274	8661.88	2791.9	34589.6	1.93413e+08
1	R	NM	63	100	986282	653091	633629	3682.21	789168	173771	3.87955e+06	49635.2	70724.6	3095.16	89678.4	9.52439	42028.1	3414.04	105147	20.1744	149.187	38483	177560
1	R	M+	63	100	340596	1.02825e+06	414919	2.95858e+06	1.07171e+06	287468	4.42609e+06	26462.8	92259.2	8414.61	76896.7	9129.83	41454.9	3587.52	154171	8562.07	2243.03	32442.2	2.34282e+08
1	R	M+	63	100	256564	615246	262986	3.86381e+06	1.08416e+06	228597	4.84407e+06	25467.8	82834.7	11362.8	80291.6	7897.45	52970.3	5972.53	167257	8800.02	3507.54	34681.8	3.67584e+08
1	R	M+	63	100	622106	1.35951e+06	427417	3.30172e+06	1.09103e+06	363028	5.30338e+06	40886.5	93791.7	14586.2	89880.4	8948.33	48929.3	5110.13	239577	10462.1	2079.41	37531.5	2.74604e+08
1	R	M+	63	100	382149	1.29069e+06	436050	5.21513e+06	1.55915e+06	323628	6.05139e+06	27351.7	84617.3	12436.2	78013.4	9314.18	42538.2	5827.74	201174	9844.9	4115.96	34424.3	3.41468e+08
1	R	M+	63	100	572128	1.88606e+06	613202	5.97591e+06	1.92277e+06	401301	7.87026e+06	35089.6	536876	16427.5	813374	101938	184013	6917.32	252141	105519	2729.83	409229	2.46118e+08
1	R	NM	63	100	783462	851738	526429	3359.08	1.03577e+06	178816	5.40489e+06	60479.5	384308	2734.04	703128	74.8699	247334	3497.66	105501	110.485	140.606	316986	180952
1	R	NM	63	100	1.21837e+06	1.08945e+06	669370	2369.84	994988	202997	4.7561e+06	36814.4	514396	3250.39	761067	61.5023	315808	2427.93	114643	99.4245	182.794	298544	81137.8
1	R	NM	63	100	1.44211e+06	958549	621981	2046.12	874876	170027	3.79807e+06	50621.5	464271	1931.78	815542	57.009	294875	3813.37	109376	118.138	207.959	331238	125026
1	R	NM	63	100	1.59891e+06	1.31461e+06	797778	1063.9	1.12423e+06	264412	4.09031e+06	31815.1	404366	2465.95	708061	99.71	298444	4313.09	114542	35.2272	214.835	346909	28033.8
1	R	NM	63	100	1.73444e+06	1.2078e+06	782465	1123.82	997423	163707	5.10428e+06	52936.8	553907	3758.48	727629	0.0410946	276728	2950.52	141466	39.0668	9.54308	356017	1495.1
1	S	M+	35	100	938.378	536.921	3219.91	6973.64	276133	19720.3	2.28896e+06	15034.1	644.19	212.639	49612.5	59.9709	357.731	670.575	3065.09	5.73288	5633.1	50013.1
1	S	M+	35	100	1070.85	0	2351.43	10162.1	255599	15347.7	2.89964e+06	14576.4	627.952	210.99	46226.4	114.819	351.905	533.63	3670.73	14.2801	6226.82	50957.5
1	S	M+	35	100	431.877	565.129	3057.91	7201.9	246417	16199.3	2.09374e+06	13623.8	427.061	171.65	42159.2	39.4465	415.517	530.65	2510.01	12.8821	5568.99	42840.1
1	S	M+	35	100	1551.42	1058.75	2768.99	8317.93	190876	15420	2.09732e+06	9689.72	498.233	277.767	48414.5	63.9436	610.661	652.56	1143.3	11.0606	7264.11	45957.9
1	S	M+	35	100	1598.48	376.851	2889.64	11894	247388	15511.1	2.48736e+06	13563.3	238.802	179.205	43460.8	64.9159	506.667	482.336	2601.34	3.69577	3510.73	43168.2
1	S	M+	35	100	1169.88	803.643	2542.8	8456.17	203075	12725.1	1.98021e+06	12011.2	481.221	3020.33	42831.9	86.0662	184.531	367.644	2450.03	12.0341	4260.48	43878.9
1	S	NM	35	100	4084.01	2572.35	5249.3	8688.71	380070	22448.5	1.56975e+06	17031.1	483.644	198.495	52087.5	187.932	308.067	801.229	2282.51	7.88188	4635.94	40906.7
1	S	NM	35	100	2659.72	3784.49	4292.95	11717.3	370044	17972.7	2.29094e+06	21925.5	242.694	181.345	27065.9	79.3634	128.312	468.656	3076.09	1.17953	6866.06	21703.9
1	S	NM	35	100	14499.9	14812.4	10719.1	10035.1	411118	23791.8	1.5389e+06	17900.5	318.573	220.788	25786.6	65.6529	119.666	589.712	2765.78	6.67385	4423.02	22263.2
1	S	NM	35	100	4930.52	2908.41	5206.33	12948.4	433369	24786.4	2.39114e+06	23141.8	216.253	173.063	27551.2	88.9763	191.404	668.488	3335.37	1.70602	4012.16	24734.5
1	S	NM	35	100	26722.3	27726.3	19412.1	11399.4	608569	29785.2	1.93816e+06	21625.5	458.004	233.399	27905.3	53.4607	146.604	748.115	1820.29	9.21512	2968.85	22051.9
1	S	NM	35	100	9041.84	10660.9	9081.16	12368.8	602422	26097.8	2.40884e+06	20809.7	299.987	194.525	25431.7	76.3674	121.05	987.795	2697.12	13.2939	4600.53	21513.7
1	S	M+	49	100	909.261	373.093	2055.93	11412.4	296085	17174	1.81043e+06	9510.6	173.977	232.537	17859	22.9933	154.424	388.625	1085.92	12.7791	4117.77	21232
1	S	M+	49	100	1570.16	636.229	2217.63	8928.45	276186	19798.1	1.989e+06	14804.8	177.032	250.595	18475.4	55.6844	131.988	318.522	3083.27	1.83676	4704.18	21501.5
1	S	M+	49	100	1881.36	938.343	2214.12	11811.5	256897	20636.6	2.14722e+06	17008.8	142.006	214.543	18157.7	52.4348	104.766	366.352	2635.59	16.6181	6071.22	21817.6
1	S	M+	49	100	3806.88	959.841	3503.32	8794.9	363971	25763.2	2.60913e+06	11889.8	202.251	294.147	23792.1	21.9189	106.685	651.767	3379.96	15.9894	6379.21	25459.1
1	S	M+	49	100	3537.48	2411.05	2699.43	24681.6	287893	19387	2.3313e+06	20098.8	177.433	286.389	22047	73.2975	131.701	475.162	3265.49	23.2837	5577.29	27080.7
1	S	M+	49	100	1580.75	1130.9	2553.51	9166.33	319602	25951.3	2.7944e+06	16409.4	136.009	227.354	22370.5	21.4902	132.944	495.126	2645.1	1.8344	6966.88	28644.1
1	S	NM	49	100	3611.37	1705.65	4913.87	8102.24	650283	38096.3	2.60265e+06	20593.9	326.55	301.023	31288.9	100.571	128.303	623.021	3357.99	10.1425	5372.37	26618.6
1	S	NM	49	100	19751.3	8828.13	10540.3	8464.48	573155	46545	2.17179e+06	16291.6	192.655	271.185	30196.1	83.927	97.3681	1020.49	4132.42	6.38958	6043.33	25783.8
1	S	NM	49	100	27661.4	14842.2	17070.6	10145.3	689267	41768	2.78181e+06	19313.7	423.292	369.613	30794.4	47.0164	555.483	781.996	2865.51	1.00024	4871.6	26401.3
1	S	NM	49	100	12271.2	4319.39	7107.91	9465.56	528080	38895.4	2.56044e+06	13773.1	341.669	320.313	25382.9	68.7932	176.814	724.647	3732.4	3.95165	3908.44	21266.7
1	S	NM	49	100	7183.43	2156.88	7326.64	7498.13	738418	54687.9	3.32529e+06	14244.9	193.817	285.034	26025.6	90.1251	153.881	867.324	3796.95	0	5157.98	21918.8
1	S	NM	49	100	8879.2	5214.48	7613.66	9367.93	771437	54277.1	3.0704e+06	18137.3	130.95	274.138	31204.2	139.939	80.7415	802.585	2695.5	4.65891	4567.05	23340.4
1	S	M+	63	100	0	397.236	3185.73	8618.39	304102	30788	3.03568e+06	9036.27	220.956	245.6	25588.7	43.7846	207.73	622.547	2349.68	1.65486	4682.81	21416
1	S	NM	63	100	6422.16	3122.01	8631.08	10551.6	879089	48278.8	3.8913e+06	13895.7	117.273	418.515	39454.5	146.006	157.803	1583.46	3981.35	2.98107	3068.99	29536.7
1	S	M+	63	100	441.048	665.107	2809.26	9008.97	313244	21909.2	3.23747e+06	9341.52	211.427	275.614	25864.4	41.1248	254.042	537.617	2101.31	3.25315	2927.92	17568.3
1	S	M+	63	100	415.901	0	2836.5	6470.49	349126	25362	3.43807e+06	6276.26	262.957	239.748	27383	45.0937	212.996	890.748	3274.06	9.12693	4500.57	19700.4
1	S	M+	63	100	273.97	545.83	2728.36	9021.04	398580	34553	4.32074e+06	10760.6	209.127	291.932	28272.4	43.0201	304.97	828.836	3748.63	1.70136	4005.35	22154.8
1	S	M+	63	100	110.387	0	2830.89	6842.6	458315	36588.9	5.60135e+06	8339.29	359.243	378.761	26660.6	35.4935	268.204	864.622	3007.59	1.99223	6762.29	21189.8
1	S	M+	63	100	1155.42	2178.82	3880.17	25474.2	479598	23906	4.54508e+06	10161.9	1674.92	373.699	208330	374.974	1714.93	725.654	2698.99	74.1145	4032.61	182437
1	S	NM	63	100	1437.67	1933.5	6638.08	8865.43	1.09171e+06	60691.7	4.81234e+06	16406.7	1395.3	299.222	239966	998.048	882.625	1546.42	3611.41	76.9942	2865.16	229856
1	S	NM	63	100	930.785	623.368	6947.39	8525.11	887480	44376.1	3.47904e+06	16282.3	646.828	332.591	222761	1000.49	1275.75	1275	2714.46	31.9857	2687.33	184567
1	S	NM	63	100	361.685	0	3228.24	5888.09	562192	35076.8	1.86487e+06	11003.1	913.765	319.114	196773	669.282	1345.94	1361.38	2469.81	18.9	2062.49	162377
1	S	NM	63	100	678.271	190.841	5065.03	6038.82	809758	41888.1	3.24708e+06	11590.4	738.908	347.2	241152	745.151	937.479	1910.6	4248.4	37.2824	3149.21	224546
1	S	NM	63	100	3222.64	2392.31	3994.66	6770.84	509620	26462.4	2.1876e+06	15205.5	282.599	254.94	179439	706.545	879.221	617.301	2986.49	14.973	9.03955	165327

## Sheet: dry mass + phosphorus + colon
exp	tissue (R-roots, S-shoot)	treatment (NM-nonmycorrhizal, M+ mycorrhizal)	harvest (days post planting)	dry mass (g)	phosphorus per dry mass (mg/g)	hyphae (counts per 100 intersections)	arbuscules (counts per 100 intersections)	vesicules (counts per 100 intersections)	no fungal structures (counts per 100 intersections)		exp	treatment (NM-nonmycorrhizal, M+ mycorrhizal)	harvest (days post planting)	total mass (g)	root to shoot ratio	total P (mg)
1	R	M+	21	0.0407707	3.19513	35	32	8	65		1	M+	21	0.138771	0.416027	0.414499
1	R	M+	21	0.0668613	2.22575	23	21	10	77		1	M+	21	0.186861	0.557177	0.484478
1	R	M+	21	0.0742946	2.09073	20	19	7	80		1	M+	21	0.218295	0.515935	0.571758
1	R	NM	21	0.0491952	1.7918	0	0	0	100		1	NM	21	0.120195	0.69289	0.203589
1	R	NM	21	0.0799394	1.71308	0	0	0	100		1	NM	21	0.168939	0.898196	0.267939
1	R	NM	21	0.0649623	1.64105	0	0	0	100		1	NM	21	0.141962	0.843666	0.236202
1	R	M+	28	0.157864	3.6048	23	20	4	77		1	M+	28	0.421864	0.597971	1.4604
1	R	M+	28	0.152911	2.39853	24	22	12	76		1	M+	28	0.405911	0.604391	0.885744
1	R	M+	28	0.227132	3.66413	26	20	7	74		1	M+	28	0.580132	0.643432	1.86215
1	R	NM	28	0.326043	1.4316	0	0	0	100		1	NM	28	0.703043	0.864835	0.95383
1	R	NM	28	0.125145	1.80967	0	0	0	100		1	NM	28	0.355145	0.544108	0.564487
1	R	NM	28	0.223318	1.9437	0	0	0	100		1	NM	28	0.519318	0.754452	0.939299
1	R	M+	35	0.432041	2.26744	29	15	13	71		1	M+	35	1.09504	0.651646	2.00692
1	R	M+	35	0.391662	3.19157	46	37	12	54		1	M+	35	1.25366	0.454364	3.60017
1	R	M+	35	0.498031	3.70253	56	44	19	44		1	M+	35	1.21103	0.698501	4.22663
1	R	NM	35	0.54356	1.27359	0	0	0	100		1	NM	35	1.19656	0.832405	1.6744
1	R	NM	35	0.389136	1.46392	0	0	0	100		1	NM	35	0.958136	0.683894	1.34262
1	R	NM	35	0.361679	1.33679	0	0	0	100		1	NM	35	0.933679	0.632306	1.06584
1	R	M+	43	0.589835	3.05928	58	52	31	42		1	M+	43	2.10184	0.390103	5.95255
1	R	M+	43	0.695615	3.09025	67	32	23	33		1	M+	43	1.92061	0.567849	5.69274
1	R	M+	43	0.496827	3.21409	61	47	23	39		1	M+	43	1.79483	0.382763	5.97933
1	R	NM	43	0.606749	1.3243	0	0	0	100		1	NM	43	1.90575	0.467089	2.31329
1	R	NM	43	0.652485	1.22152	0	0	0	100		1	NM	43	1.72549	0.608094	1.84171
1	R	NM	43	0.808683	1.28809	0	0	0	100		1	NM	43	2.19768	0.582205	2.28455
1	R	M+	48	1.41251	2.36813	40	31	26	60		1	M+	48	3.66451	0.627226	7.8538
1	R	M+	48	1.21675	2.85328	63	41	23	38		1	M+	48	2.92075	0.714058	8.04067
1	R	M+	48	0.834074	3.39235	41	27	9	59		1	M+	48	2.43507	0.520971	7.93387
1	R	NM	48	1.1527	1.19514	0	0	0	100		1	NM	48	3.0387	0.611186	2.5379
1	R	NM	48	1.01736	1.32165	0	0	0	100		1	NM	48	2.52636	0.674196	2.90298
1	R	NM	48	1.00226	1.41968	0	0	0	100		1	NM	48	2.60726	0.624458	2.86313
1	R	M+	56	2.107	2.36012	79	62	36	21		1	M+	56	5.06	0.713512	11.4203
1	R	M+	56	1.87776	2.32771	69	58	26	31		1	M+	56	4.73276	0.657711	10.3456
1	R	M+	56	1.97626	2.56681	64	50	13	36		1	M+	56	5.39226	0.578529	12.1624
1	R	NM	56	1.68868	1.18318	0	0	0	100		1	NM	56	4.05768	0.712824	4.66978
1	R	NM	56	2.16698	1.26229	0	0	0	100		1	NM	56	4.93398	0.783153	5.66086
1	R	NM	56	1.91452	1.13603	0	0	0	100		1	NM	56	4.59152	0.715173	4.59989
1	R	M+	64	2.48133	1.99591	71	30	55	29		1	M+	64	6.56033	0.608318	12.2873
1	R	M+	64	2.73205	1.99793	80	43	39	20		1	M+	64	7.13605	0.620357	13.5775
1	R	M+	64	2.56296	2.13784	87	28	32	13		1	M+	64	7.20496	0.552123	13.1563
1	R	NM	64	2.04651	1.07064	0	0	0	100		1	NM	64	5.79251	0.546319	5.23981
1	R	NM	64	2.24841	1.31503	0	0	0	100		1	NM	64	6.62541	0.513688	6.41658
1	R	NM	64	2.31737	1.11879	0	0	0	100		1	NM	64	6.77537	0.519823	5.37574
1	S	M+	21	0.098	2.90032
1	S	M+	21	0.12	2.79718
1	S	M+	21	0.144	2.89186
1	S	NM	21	0.071	1.62593
1	S	NM	21	0.089	1.47187
1	S	NM	21	0.077	1.68306
1	S	M+	28	0.264	3.37624
1	S	M+	28	0.253	2.05131
1	S	M+	28	0.353	2.91759
1	S	NM	28	0.377	1.29196
1	S	NM	28	0.23	1.46964
1	S	NM	28	0.296	1.70688
1	S	M+	35	0.663	1.54946
1	S	M+	35	0.862	2.72639
1	S	M+	35	0.713	3.34173
1	S	NM	35	0.653	1.50402
1	S	NM	35	0.569	1.35845
1	S	NM	35	0.572	1.0181
1	S	M+	43	1.512	2.74344
1	S	M+	43	1.225	2.89234
1	S	M+	43	1.298	3.37634
1	S	NM	43	1.299	1.16226
1	S	NM	43	1.073	0.973608
1	S	NM	43	1.389	0.894809
1	S	M+	48	2.252	2.00212
1	S	M+	48	1.704	2.6813
1	S	M+	48	1.601	3.18826
1	S	NM	48	1.886	0.615197
1	S	NM	48	1.509	1.03273
1	S	NM	48	1.605	0.897352
1	S	M+	56	2.953	2.18339
1	S	M+	56	2.855	2.09273
1	S	M+	56	3.416	2.07544
1	S	NM	56	2.369	1.12781
1	S	NM	56	2.767	1.05728
1	S	NM	56	2.677	0.905845
1	S	M+	64	4.079	1.7982
1	S	M+	64	4.404	1.84357
1	S	M+	64	4.642	1.65384
1	S	NM	64	3.746	0.813864
1	S	NM	64	4.377	0.79046
1	S	NM	64	4.458	0.624289

## Sheet: carbon + nitrogen
exp	tissue (R-roots, S-shoot)	treatment (NM-nonmycorrhizal, M+ mycorrhizal)	harvest (days post planting)	dry mass (g)	N%	C%	d 13C/12C	13C (mmol)		exp	treatment (NM-nonmycorrhizal, M+ mycorrhizal)	harvest (days post planting)	13C bellowground CO2 (mmol)	13C substrate (mmol)	N total (mg)
1	R	M+	47	0.923	2.65063	38.6234	754.735	0.254858		1	M+	47	n.d.	0.0415832	60.6129
1	R	M+	47	1.365	2.09083	31.4895	790.034	0.320934		1	M+	47	n.d.	0.0422121	63.9723
1	R	M+	47	0.799	2.70345	37.7428	764.187	0.218153		1	M+	47	n.d.	0.0673623	51.8292
1	R	M+	47	0.99	2.46094	36.5481	837.137	0.285472		1	M+	47	n.d.	0.0542386	64.5175
1	R	M+	47	1.076	2.6068	37.2926	826.989	0.312933		1	M+	47	n.d.	0.0569058	67.023
1	R	M+	47	1.074	2.54022	35.3545	774.503	0.278205		1	M+	47	n.d.	0.0458464	61.3407
1	R	M+	47	1.092	2.66729	38.5742	1007.82	0.396792		1	M+	47	n.d.	0.0651387	67.1879
1	R	NM	47	0.708	2.21596	38.3746	615.626	0.160175		1	NM	47	n.d.	0.0665386	43.3589
1	R	NM	47	0.763	2.26193	38.2671	846.968	0.232941		1	NM	47	n.d.	0.058382	42.5769
1	R	NM	47	0.994	2.28373	34.3578	627.362	0.204956		1	NM	47	n.d.	0.049866	49.8122
1	R	NM	47	0.664	2.50398	37.774	780.028	0.185017		1	NM	47	n.d.	0.0435428	41.2189
1	R	NM	47	0.767	2.38517	37.7739	893.274	0.243185		1	NM	47	n.d.	0.0382576	43.7625
1	R	NM	47	0.743	2.17746	36.7762	808.943	0.208664		1	NM	47	n.d.	0.0514752	41.3932
1	R	NM	47	0.804	2.40527	37.4102	904.43	0.255471		1	NM	47	n.d.	0.0361792	48.8989
1	R	M+	51	0.792	2.94585	36.7019	477.58	0.135097		1	M+	51	0.180161	0.0480961	66.3603
1	R	M+	51	1.046	2.77597	36.9771	456.019	0.172211		1	M+	51	0.185278	0.055916	69.8291
1	R	M+	51	0.929	2.97931	38.5481	419.376	0.147557		1	M+	51	0.207923	0.0488843	69.4343
1	R	M+	51	1.056	2.58313	35.4862	420.011	0.154621		1	M+	51	0.208392	0.0395584	66.5858
1	R	M+	51	1.005	2.67093	37.1655	506.177	0.183262		1	M+	51	0.210168	0.0755838	64.5577
1	R	M+	51	1.207	2.79198	35.3679	971.175	0.38812		1	M+	51	0.243142	0.0570952	70.1047
1	R	M+	51	1.027	2.96547	37.8217	519.876	0.195394		1	M+	51	0.205827	0.0395429	76.7493
1	R	NM	51	0.998	2.13659	33.3253	470.497	0.152442		1	NM	51	0.127779	0.0330958	56.0492
1	R	NM	51	0.902	2.19504	33.3911	621.879	0.179263		1	NM	51	0.136477	0.0343338	49.6832
1	R	NM	51	0.816	2.23952	35.9728	480.588	0.137225		1	NM	51	0.111704	0.0481189	50.165
1	R	NM	51	0.87	2.23583	35.6683	433.412	0.131809		1	NM	51	0.12923	0.0435	54.2789
1	R	NM	51	1.103	2.18421	36.316	475.193	0.185303		1	NM	51	0.142965	0.0373733	61.625
1	R	NM	51	0.956	2.05592	34.1075	586.23	0.183578		1	NM	51	0.111184	0.0610398	50.1237
1	R	NM	51	0.999	2.09035	34.0531	577.102	0.188724		1	NM	51	0.141045	0.0331411	57.4307
1	S	M+	47	1.475	2.45069	38.1736	846.314	0.448881
1	S	M+	47	1.571	2.2554	38.9379	999.483	0.57166
1	S	M+	47	1.002	3.01683	39.0447	1180.25	0.428776
1	S	M+	47	1.326	3.02822	39.5961	2082.66	0.99363
1	S	M+	47	1.483	2.62804	38.5367	1077.48	0.573936
1	S	M+	47	1.277	2.66709	39.3146	1671.66	0.768962
1	S	M+	47	1.625	2.34222	38.1376	1277.38	0.732815
1	S	NM	47	1.108	2.49728	38.3177	605.338	0.246354
1	S	NM	47	1.12	2.26057	37.9465	1182.24	0.466542
1	S	NM	47	1.021	2.65543	36.9013	838.181	0.297609
1	S	NM	47	0.899	2.73553	37.7951	867.853	0.277447
1	S	NM	47	1.153	2.20887	37.2982	1050.16	0.42138
1	S	NM	47	1.129	2.23336	37.2457	907.605	0.35836
1	S	NM	47	1.168	2.53087	36.6791	1116.44	0.445143
1	S	M+	51	1.405	3.06257	36.2537	673.153	0.326722
1	S	M+	51	1.588	2.5688	38.0243	581.148	0.337186
1	S	M+	51	1.397	2.98902	38.1535	726.664	0.367579
1	S	M+	51	1.368	2.87339	38.0122	823.798	0.404041
1	S	M+	51	1.343	2.80825	38.1284	851.131	0.410441
1	S	M+	51	1.829	1.99045	37.0766	831.549	0.531625
1	S	M+	51	1.71	2.70725	35.6701	724.6	0.419516
1	S	NM	51	1.324	2.62282	36.7423	533.478	0.250695
1	S	NM	51	1.127	2.65164	37.1384	732.27	0.290759
1	S	NM	51	1.212	2.63123	36.8757	520.082	0.224907
1	S	NM	51	1.189	2.92912	36.5935	661.671	0.274581
1	S	NM	51	1.633	2.29842	37.6222	597.168	0.351962
1	S	NM	51	1.236	2.46514	35.9165	536.437	0.22996
1	S	NM	51	1.573	2.32346	36.8139	750.063	0.411552
